# Supplementary material for: A socio-ecological approach to the determinants of animal health management: A scoping review
Source: PLoS One. 2026 Mar 20;21(3):e0344746. doi: 10.1371/journal.pone.0344746 (PMC13004347; doi:10.1371/journal.pone.0344746)
Supplement: S14 Table — (XLSX) [file pone.0344746.s014.xlsx]

## Sheet: Feuil1
Authors	Year	Title	Article type	Discipline	Country	Analysis_level	Focus_of_analysis	Species	Disease	Situation	Measure	Tools	Actors	Context_factors_conditions_ implementation	Impact_of_implementation	Individual_socio_cognitive	Socio_political_institutional	Economic	Organisational_professional	Infrastructure	Other
Abbas et al.	2014	Costs Analysis of a Population Level Rabies Control Programme in Tamil Nadu, India	Quantitative	Economics	India	Region	Cost of control program	Human and dog	Rabies	Routine	Surveillance, vaccination and awareness	Vaccination and sterilisation campaigns, post-exposure prophylaxis, awareness-raising	Public authorities and dog owners	Financial commitment from the government to implement control measures for the dog population	Economic and sanitary			Control costs and economic impacts
Abouelenien et al.	2020	Biosecurity practices in commercial and house hold poultry farms Biosecurity practices in commercial and house hold poultry farms in the Delta region, Egypt: I-Correlation between level of in the Delta region, Egypt: I-Correlation between level of biosecurity and prevalence ofpoultry mites	Qualitative	Life Sciences	Egypt	Region	Biosecurity measures and disease prevalance	Poultry	Mites	Routine	Biosecurity	N.A	Farmers	Differences in farm structures and therefore in the implementation of biosecurity measures,	Sanitary and technical	Knowledge				Farming systems
Acharya et al.	2021	Rabies control in South Asia requires a One Health approach	Quantitative and qualitative	Politics	Asia	National	Control activities and their costs	Humand and dog	Rabies	Crisis	Surveillance, vaccination, and prophylaxis	Vaccination campaign, sterilisation campaign, education campaign, post-exposure prophylaxis	Public authorities	Limited resources, competing priorities, coordination between border countries, cross-sector coordination, governance, gaps in monitoring and research	Political and economic	Knowledge and awareness	Interaction and coordination between actors and stakeholders	Economic ressources		Laboratory infrastructure
Adedeji et al.	2010	Why is there Still Rabies in Nigeria? - A Review of the Current and Future Trends in the Epidemiology, Prevention, Treatment, Control and Possible Elimination of Rabies	Qualitative	Social sciences and politics	Nigeria	National	Factors contributing to rabies endemicity	Dog	Rabies	Crisis	Vaccination and prohylaxis	Vaccination campaign, and post-exposure prophylaxis	Public authorities and citizens	Human factors (activities, attitudes), socio-economic factors, low vaccination coverage	Sanitary	Risk perception, lack of knowledge, cultural and religious beliefs, poverty	Lack of commitment and initiatives, coordination between federal and state governments, political instability and armed conflict	Treatment and vaccine costs	Poor record-keeping of health information (vaccination records)	Lack of laboratories and structures for monitoring, testing and vaccination, lack of emergency plans
Adel et al.	2023	A cross-sectional survey for the assessment of biosecurity measures in small-scale duck farms in Qalyoubia, Egypt: Comprehensive evaluation and procedural recommendations	Survey	Life Sciences	Egypt	Region	Correlation between biosecurity and disease incidence	Duck	Infectious diseases	Routine	Biosecurity	N.A	Farmers	Lack of knowledge/awareness, farm size and structure	Sanitary	Knowledge and awareness
Aengwanich	2014	Farm Models and Eco-Health of Poultry Production Clusters (PPCs) following Avian Influenza Epidemics in Thailand	Qualitative	Social sciences and economics	Thailand	Region	Socio-economic characteritics of farms and disease control	Poultry	Avian influenza	Crisis	Biosecurity	N.A	Farmers and public authorities	Rising prices, difficulty of communication between farmers	Political, technical and sanitary	Economic status of farmers influences behaviour, family ties, lack of knowledge about prevention and control, beliefs, and fear of the consequences of reporting an outbreak to the authorities, experiences	Communication, relationship between farmers and public officials damaged by culls	Additional costs of the disease borne by farmers
Aengwanich et al.	2014	Intervention to Improve Biosecurity System of Poultry Production Clusters (PPCs) in Thailand	Qualitative	Social sciences	Thailand	Region	Levels of biosecurity	Poultry	Avian influenza	Crisis	Biosecurity	Formations	Farmes and public agents	N.A	Sanitary	Knowledge	Social participation	Economic impacts on revenues
Aengwanich and al.	2012	Poultry Production Clusters (PPCs) after AI Outbreaks in Thailand: Past, Present and Future Direction	Qualitative	Social sciences	Thailand	National	Health policies and farm organization	Poultry	Avian influenza	Crisis	Biosecurity and surveillance	National Strategic Plan for the control of avian influenza (2005-2007)	Governments, civil party, breeders	Improving health conditions on farms, adapted to the socio-demographic characteristics of the farms	Political and technical		Clear and structured control legislation, particularly in relation to the characteristics of breeders	Damage compensation for farmers
Agrawal et al.	2023	Assessing and improving on-farm biosecurity knowledge and practices among swine producers and veterinarians through online surveys and an educational website in Illinois, United States	Survey	Social sciences	USA	Individual	Assessment knowledge and biosecurity practices	Pig	Infectious diseases	Routine	Biosecurity	System: information; tool: website	Farmers and vets	Attitudes towards biosecurity, the importance of the veterinarian in developing and maintaining a biosecurity plan, education	Sanitary	Practices, resistance to biosafety following lack of knowledge, perception of risks and beliefs
Ahmed et al.	2021	INVESTIGATING THE BIOSECURITY MEASURES’ APPLICATIONS IN POULTRY FARMS AND ITS RELATIONSHIP WITH THE OCCURENCE OF AVIAN INFLUENZA	Survey	Life Sciences	Egypt	Farm	Relationship between biosafety and incidence	Poultry	Avian influenza	Routine	Biosecurity	Tool: health inspection	Farmers and vets	Awareness, behaviour, communication, recommendations, risk perception, economic factors	Sanitary	Knowledge
Aiyedun et al.	2022	Assessment of the Knowledge, Attitude and Practices of Dog Owners on Rabies in Ilorin, Kwara State, Nigeria	Survey	Social sciences	Nigeria	Community	Knowledge, attitudes, and practises of dog owners	Dog	Rabies	Routine	Vaccination	N.A	Dog owners	Poor case reporting, attributed to misreporting, cultural beliefs, misdiagnosis, poor knowledge of modes of transmission and prevention	Social	Level of education/knowledge, marital status, beliefs, perception of risk, age, number of dogs, sexe	Lack of political will		Lack of vaccines
Al-Mustapha et al.	2021	Awareness and knowledge of canine rabies: A state-wide cross-sectional study in Nigeria	Survey	Social sciences	Nigeria	Individual	Public awareness of rabies	Dog	Rabies	Routine	Awareness and information	Campaign	Citizens	Low awareness and lack of understanding of rabies, lack of political will, shortage of vaccines, under-declination of rabies, presence of stray dogs make it difficult to eliminate rabies, no national or state control programme.	Social, technical and political	Lack of knowledge, cultural beliefs, self-medication, level of education, financial constraints, accessibility to a health facility, dog ownership, age
Al-MustaphaI et al.	2022	Perception of canine rabies among pupils under 15 years in Kwara State, North Central Nigeria	Survey	Social sciences	Nigeria	Individual	Rabies awareness in a high-risk group	Dog	Rabies	Routine	Awareness and information	Campaign	Citizens	Lack of mass awareness campaigns on rabies, dog bite incidents, under-declaration of rabies	Social, technical and political	Low level of knowledge, age, dog ownership status, location influence awareness
Alama et al.	2020	Knowledge and attitudes about rabies in dog-bite victims in Bangladesh	Qualitative	Social sciences	Bangladesh	Individual	Characteristics of dog bite victims	Dog	Rabies	Routine	Vaccination and prophylaxis post exposition	Programmes to eliminate rabies in 2010, with the aim of eliminating it by 2020	Victims of dog bites	Misconceptions and false beliefs about incidents in the sensory deprived population	Social and technical	Importance of level of education on knowledge and attitudes, socio-economic level of individuals, belief that a full vaccination schedule (PEP) is not necessary	Lack of communication of infomration between citizens and authorities
Alarcón et al.	2019	Biosecurity assessment of Argentinian pig farms	Qualitative	Lifes Sciences	Argentina	Farm	Levels of biosecurity	Pig	N.A	Routine	Biosecurity	N.A	Farmers	Breeding typology	Sanitary				Belonging to large industrial groups, recent breeding favour biosafety	Large structure, recent development promotes biosafety
Alhaji et Odetokun	2011	Assessment of Biosecurity Measures Against Highly Pathogenic Avian Influenza Risks in Small-Scale Commercial Farms and Free-Range Poultry Flocks in the Northcentral Nigeria: Assessment of Biosecurity Measures Against HPAI.	Qualitative	Life Sciences	Nigeria	Region	Knowledge, attitudes, and practises on biosecurity	Poultry	Avian influenza	Routine	Biosecurity	Norms and standards	Farmers	Knowledge and biosecurity: farm typology; risk perception: age, gender, farm typology, education; AI resurgence: environment	Social, technical and sanitary	Age, gender, level of education			Livesttock system
Alhaji et al.	2020	Economic impact assessment of foot-and-mouth disease burden and control in pastoral local dairy cattle production systems in Northern Nigeria: A cross-sectional survey	Quantitative	Economics	Nigeria	Region	Economic impact of FMD and return on investment	Cattle	FMD	Crisis	Control and treatment	Slaughter	Farmers	The economic impact of foot-and-mouth disease on local pastoral dairy herds in Nigeria has never been so high	Economic			Economic impacts and positive investements	Livestock system	No veterinary services adapted to vaccination
Alhaji et al.	2017	Awareness and mitigation measures on highly pathogenic avian influenza in pastoral poultry flocks of North-central Nigeria: any challenging gap?	Qualitative	Sciences sociales	Nigeria	Farm	Risks awareness and knowledge on biosecurity	Poultry	Avian influenza	Routine	Biosecurity	N.A	Farmers	No scientific information on farmers‘ knowledge and awareness of biosecurity and its implementation, farmers’ knowledge of the risks of infection can contribute to the development of surveillance and response measures	Sanitary and social	Poor knowledge of farmers about the disease, and socio-demographic characteristics (age, gender, type of farmers, level of education) of the farmers influence their knowledge and biosecurity practices.
Alhaji et al.	2023	An assessment of the highly pathogenic avian influenza resurgence at human-poultry-environment interface in North-central Nigeria: Sociocultural determinants and One Health implications	Qualitative	Sciences sociales	Nigeria	Region	Knowledge, attitudes, and practises on biosecurity	Poultry	Avian influenza	Crisis	Biosecurity and control	N.A	Farmers	Social, cultural and economic factors and their influence on disease	Sanitary	Influence of herd owners' socio-demographic characteristics on their risk perception and biosecurity practices: age, gender, type of farmer (backyard farming vs. commercial farming), and level of education.	Lack of official control, and the registration and licensing of farms
Aliro et al.	2022	Prevention and Control of African Swine Fever in the Smallholder Pig Value Chain in Northern Uganda: Thematic Analysis of Stakeholders’ Perceptions	Survey	Sciences sociales	Uganda	Region	Knowledge and awareness on biosecurity	Pig	African swine fever	Routine	Biosecurity and control	Report on epidemics provided by vets	Farmers, slaughterhouse operators, butchers, owners of pork sales outlets	Lack of information on biosafety implementation	Sanitary and social	Shame about having sick pigs in front of neighbors, beliefs (burying animals is forbidden), contextual constraints (discarding food in poor communities, digging up carcasses to access meat), jealousy among farmers (pig poisoning), good knowledge enabling prevention and control, meeting family needs and maintaining income prioritized over disease	Call for stricter punitive measures (mandatory confinement, trade restrictions) to improve biosecurity, and lack of adaptation to local practices	Biosecurity cost: inability to implement biosecurity measures due to excessive costs, sale of sick animals	Lack of availability and access to veterinary services, poor quality of veterinary services
Aliro and al.	2023	Actions and perceived impact of African swine fever control measures along the smallholder pig value chain in Uganda	Qualitative	Economics	Uganda	Region	Economic impact of control measures during quarantine	Pig	African swine fever	Crisis	Control	Restrictions: trade, movement, consumption, carcass disposal, slaughter, intensification of controls	Farmers, traders, intermediaries, vets	Position in the agri-food chain, economic impact	Economic		Inability to enforce regulations	Low compliance with quarantine requirements: economic impacts are too significant (loss of income, cost of measures (farmers > traders >> intermediaries)) and lack of financial compensation
Aly et al.	2012	Study of Avian Flu Preventive Practices among Home Poultry Breeders in Rural Egypt	Qualitative	Life Sciences	Egypt	Farm	Preventive measures	Poultry	Avian influenza	Crisis	Biosecurity	Norms and standards	Farmers	Farmers socio-economic caracterisics	Economic	Poverty, positively correlated with good livestock practices: unemployment, presence of elderly individuals with chronic illnesses within the household
Amar and al.	2021	An outbreak of African swine fever in small-scale pigs, Gauteng, South Africa, July 2020	Qualitative	Epidemiology	South Africa	Farm	Epidemiolgical results and recommendations for control	Pig	African swine fever	Crisis	Control and biosecurity	PCR, necropsy, quarantine, slaughter, disposal of carcasses, disinfection, movement restrictions; Awareness campaign carried out following the outbreak of PPA in 2019	Farmers and vets	N.A	Polictical and economic		Neglect of small-scale pig farmers during awareness campaigns (not all have access to slaughterhouses or are known to veterinary officials)		Poor record-keeping for pig census prior to slaughter and on the day of slaughter (pigs slaughtered informally), along with negligent carcass disposal, and challenges related to acquiring equipment and resources (trucks, disinfectants, access to disposal sites, staff availability)	Unstructured pig farming: the need to provide materials for fences to improve agricultural infrastructure and prevent pigs from scavenging
Anderson and Shwiff	2015	The Cost of Canine Rabies on Four Continents	Quantitative	Economics	Latin America, Asia, and Africa	International	Economic impacts of rabies	Dog	Rabies	Crisis	Prevention, vaccination and control	Post-exposure prophylaxis, vaccination campaign, diagnostic tests	Citizens and government	Costs: risk of human mortality, PPE, loss of income due to PPE, dog vaccination, transport for PPE, dog control, livestock mortality and diagnostic tests	Economic			Poverty: Post exposition prophylaxis cost is equivalent to 1 week’s salary; willingness to pay; government too poor to support PEP funding		Difficulty in implementing and accessing PEP
Anderson and al.	2012	Economic Evaluation of Vampire Bat (Desmodus rotundus) Rabies Prevention in Mexico	Quantitative	Economics	Mexico	National	Assessment of economic efficacity of monitoring programm of rabies in bats	Bats	Rabies	Routine	Prevention, vaccination and control	Cost-benefit analysis, Monte Carlo simulations	Farmers and government	Eradication of rabies in bats is currently impossible, only management techniques to reduce transmission (vaccination before exposure and management of bat populations, etc.).	Economic and sanitary	Lack of education and awareness: low proportion of livestock vaccinated		Social benefit of cattle vaccination: benefits related to reduced livestock mortality and decreased testing, but costs of bat vaccination outweigh benefits	Lack of access to vaccines and veterinary care explains the low proportion of vaccinated animals
Anderson and al.	2019	A bioeconomic model for the optimization of local canine rabies control	Quantitative	Economics	South Africa	Region	Optimization of rabies monitoring	Dog	Raboes	Routine	Vaccination, sterilisation, contraception and euthanasia	Bioeconomic model	Local authorities, policy-makers	Couts de gestion, dynamique des population et de la maladie, variation temporelles et démographiques des stratégies	Sanitary, economic and technical		Coordinating efforts at the national and international level	Availability and allocation of financial resources		Lack of sufficient management resources
Anderson and al.	2017	Livestock as sentinels for an infectious disease in a sympatric or adjacent-living wildlife reservoir host	Qualitative	Epidemiology	New-Zeland	Farm	Prediction of disease	Cattle	Bovine tuberculosis	Routine	Surveillance	Surveillance data on livestock	N.A	Presence of wildlife reservoir, proximity of livestock to wildlife, screening method	Sanitary and economic			Contributes to the use of livestock surveillance data: managing wildlife is costly
Anderson and al.	2013	Modelling the effectiveness of vaccination in controlling bovine tuberculosis in wild boar	Quantitative	Epidemiology	Spain	Population	Assessment of the proportion of the wild boar population to be vaccinated	Wild board	Bovine tuberculosis	Routine	Vaccination	Epidemiological model	Wildlife managers	Ecological and etological factors, transmission rates, vaccine effectiveness and coverage	Ecological and sanitary	Cultural and economic value of wild boars for the hunting community			The influence of the duration of the vaccination program and the proportion of piglets vaccinated, the necessity of repeated vaccination over a long period
Andronico and al.	2019	Highly pathogenic avian influenza H5N8 in south-west France 2016–2017: A modeling study of control strategies	Modelisation	Epidemiology	France	Farm	Analysis of the spatiotemporal evolution of an epidemic and evaluation of the impact of control strategies	Poultry	Avian influenza	Crisis	Control and prevention	European directives: when a farm is infected and notified, a stamping-out plan and movement restrictions, surveillance and biosecurity measures within a 10 km radius of a preventive cull, active surveillance, clinical inspection visits and sampling for virus detection, transit ban for all livestock-related vehicles and hunting ban.	Farmers, vets, health authorities	Propagation dynamics, effectiveness of measures	Sanitary and technical		Non-compliance with government guidelines			Heterogeneity of structures and practices, location (high-risk area)
Anyiam and al.	2017	Cost-estimate and proposal for a development impact bond for canine rabies elimination by mass vaccination in Chad	Quantitative	Economics	Chad	National	Economic impact of disease and vaccination	Dog	Rabies	Routine	Vaccination and surveillance	Information day, communication, vaccination campaign, budget planning, several types of costs to consider: public, private, information and transport costs, social costs, organisational plan: investors prepared to provide the funds necessary for an authority to eliminate rabies.	Private investors, government, local communities	Seasonality, budget, financing, coordination	Political, technical and political		Public involvement with the dissemination of information helps reduce waiting times at vaccination points, decrease campaign costs, and communicate information about mass vaccination in a contextually appropriate manner to all stakeholders (public health and animal health cooperation)	Implementation of a budget plan between various economic entities for the vaccination program, including types of funding, expected reimbursements, economic coordination among stakeholders, and cost allocation among these	Decentralized operations during the vaccination campaign: administrative unit with multiple veterinary posts and at least one health center with infrastructure, equipment, and trained professional staff. Recruitment of local personnel and training of vaccinators
Aptriana and al.	2022	Nationally and locally-initiated One Health approach in controlling rabies in West Kalimantan, Indonesia	Qualitative	Social sciences	Indonesia	Region	Evaluation of prevention and contrôl program	Dog	Rabies	Routine	Prevention, control, surveillance and vaccination	Prevention and control programme with budgetary support, communication, awareness-raising	Government, public health officials and citizens	Economic resources, infrastructure and trained personnel	Economic, sanitary and political	Cultural practices: dog slaughter	Local community involvement: vaccination and reporting of animal bites, the importance of communication between government agencies and communities to increase awareness of the disease	Limited funds for the control program, lack of budgetary support	Health agents training	Access to remote areas is difficult due to their location, hindering the implementation of intervention strategies, limited number of veterinarians, and veterinary service facilities
Aranzazu	2016	Surveillance de la grippe d’origine animale à l’OMS: Transformation de l’écologie du virus grippal, de la surveillance in extenso à la prévention et au contrôle des pandémies	Qualitative	Social sciences and epidemiology	Developed countries	International	Managment stratgies of influenza	Pig and poultry	Influenza	Crisis	Surveillance, prevention and vaccination	coordination tool, standardisation technique, communication, vaccine research	WHO, laboratories, international public health institution	N.A	Political and economic	Knowledge production: promotes the implementation of effective programs		Budget restriction and stability	Difficult cohesion and short program longevity: association without a contract with laboratories
Arechiga et al.	2014	Control of canine rabies in developing countries: key features and animal welfare implications	Qualitative	Life Sciences	Africa, Asia and Latin America	National	The challenges of rabies eradication	Dog	Rabies	Crisis	Control, vaccination, eliminating stray dogs	Vaccination standards, surveillance protocols, diagnostic tools	Veterinarians, health authorities, local communities	Available resources and infrastructure, policies, education	Sanitary and technical	Socio-economic and cultural factors, low awareness and attitudes toward rabies, nomadism	Rabies control is not a priority.	Vaccination costs, limited resources		Failure of vaccination programs: weak surveillance and diagnostic capacities, lack of available resources, veterinary services, and access to remote rural areas
Ari et al.	2022	The monetary impact of zoonotic diseases on society: The Turkish Case	Quantitative	Economics	Turkey	National	Calculating the burden of zoonoses	Human and several species	Brucellosis, Anthrax, Tularemia, Crimean-Congo haemorrhagic fever, Rabies, Cystic echinococcosis, Toxoplasmosis	Routine	Surveillance and prevention	Management programme	N.A	Request to pay to avoid DALY, benefits transfer method, monetary value of these diseases on human health was calculated by multiplying the DALY values of zoonoses	Economic	Awareness, training and communication	Interdepartmental and interinstitutional cooperation (local and global)			Laboratory capacity and quality standards
Arias et al.	2018	Gaps in African swine fever: Analysis and priorities	Qualitative	Lifes Sciences	Europe and Africa	International	Gaps and priorities for research into the management of african swine fever	Pig and wild boards	African swine fever	Crisis	Surveillance, diagnosis and vaccination	Diagnostic tests, monitoring system, candidate vaccines	Farmers, local authorities, vets	Availability of diagnostic tools, surveillance capacity, vaccine development, international collaboration	Economic and social	Raising awareness among farmers and agricultural workers, agricultural practices, communication, and lack of adherence to regulations			Early detection of cases through surveillance	Location, livestock typology, animal movements, biosecurity standards
Arjkumpa and al.	2020	Epidemiology and National Surveillance System for Foot and Mouth Disease in Cattle in Thailand during 2008–2019	Qualitative	Epidemiology	Thailand	National	FMD distribution, and national surveillance system	Cattle	FMD	Routine	Surveillance and vaccination	Active and passive surveillance, vaccination programme	Veterinary Authorities, Bureau of Disease Control and Veterinary Services, Department of Livestock Development, farmers	FMD endemicity and improve surveillance systems	Sanitary	Farmer education	Strict implementation of control measures promoting their effective implementation		Quick responses from local veterinary agents improve the early detection system, with well-trained personnel for better outbreak identification, but vaccination is carried out by inexperienced farmers in some cases	Inadequate vaccine storage
Arvidsson et al.	2023	Limitations and opportunities of smallholders’ practical knowledge when dealing with pig health issues in northern Uganda	Survey	Social sciences	Uganda	Indivdual	Analysis of smallholders' conceptualisation of animal diseases	Pig	African swine fever	Routine	Biosecurity and treatment	Veterinary advice, local practices	Farmers and vets	Insufficient access to veterinary services for small pig farmers, so they have to rely mainly on their knowledge and locally available resources to manage animal health problems	Sanitary	Limited knowledge among farmers, using beliefs and personal experiences to address health challenges, and selling sick pigs to avoid financial losses, different perspectives between farmers and veterinarians		Limited financial resources for small-scale farmers and a shortage of resources for veterinary services	Interaction between small-scale farmers and veterinarians, the need to strengthen veterinarians' capacity to understand and integrate local knowledge	Limited access to veterinary services and resources for managing animal diseases in rural areas
Atherstone et al.	2019	Analysis of pig trading networks and practices in Uganda	Survey	Life Sciences	Uganda	Market	Practices associated with trade networks	Pig	N.A	Routine	Biosecurity	Vehicle cleaning, vendor selection	Traders	N.A	N.A					Centralized slaughterhouse; limits ASF spread by reducing travel distances. Local slaughter center, improved transportation infrastructure
Athingo et al.	2020	Fighting Dog-Mediated Rabies in Namibia—Implementation of a Rabies Elimination Program in the Northern Communal Areas	Qualitative	Social sciences	Namibia	Region	Challenges and gaps in the implementation of the elimination programme and lessons to be learned	Dog	Rabies	Routine	Vaccination and surveillance	Tool: training; device: mobile vaccination and information campaign, surveillance database, standard: vaccination protocol, OIE directive	Dog owners and government	Prevalence and endemicity of rabies, accessibility in rural areas, collaboration between community leaders	Sanitary, technical and political	Knowledge and perception of rabies; willingness of owners to participate in vaccination campaigns	Strong political will to fight the disease with a long-term national control strategy, human and financial resources provided by the government, and relevant interaction between stakeholders, contributing notably to the dissemination of information and increasing motivation, including the involvement of traditional leaders	Unforeseen budget constraints at the government level: delayed payment of daily allowances, additional work	Coordinated awareness campaigns using media, and education on rabies in school programs	Logistical challenges: transportation, some vaccination points not reached, resource shortages, and a lack of human resources for awareness
Auplish et al.	2024	Capacity and needs assessment of veterinary services in Vietnam in biosecurity, biosafety and One Health	Qualitative	Social sciences	Vietnam	Region	Assessing the biosafety capabilities and needs of veterinary services	N.A	N.A	Routine	Biosecurity	System: biosafety/biosecurity training; Standards: One Health principle	Farmers and vets	Current level of biosecurity, location, type of farm, capacity of veterinary services	Technical	Knowledge and attitudes of veterinarians toward biosecurity; reluctance to equip themselves in hot climates; farmers: limited knowledge and education, lack of access to resources			Gaps in veterinarian training, especially differentiated training based on the scale of the profession and role, lack of personal protective equipment, inadequate biosecurity equipment, limited number of field veterinary personnel, and inability to organize training on best practices for farmers	Lack of infrastructure to separate contaminated farms from healthy ones, larger farming systems: strict biosecurity regulations effectively implemented
Awosanya et Akande	2015	Animal health care seeking behavior of pets or livestock owners and knowledge and awareness on zoonoses in a university community	Survey	Sociology	N.A	Community	Attitudes of pet and livestock owners towards animal health services and level of knowledge about zoonoses	Pets and livestock	Zoonosis	Routine	Surveillance, education and awareness	Tools: educational materials, schemes: awareness-raising programmes, training workshops	Animal owners	Level of knowledge and awareness of zoonoses, veterinary accessibility	Technical and social	Knowledge, attitudes, and practices of animal owners regarding zoonoses and veterinary care, animal ownership, academic community, and education			Adapted information, education, and communication materials, written in simple language and conveying an effective message	Presence and proximity of veterinary centers
Awuni et al.	2019	Dog Owners’ Knowledge about Rabies and Other Factors That Influence Canine Anti-Rabies Vaccination in the Upper East Region of Ghana	Survey	Social sciences	Ghana	Region	Dog owners' knowledge of rabies and factors influencing canine rabies vaccination	Dog	Rabies	Routine	Vaccination	Vaccination and awareness campaign	Dog owners	Dog owners' level of knowledge about rabies and vaccination	Sanitary and social	Knowledge and perceptions of dog owners regarding rabies and vaccination; willingness of dog owners to vaccinate their animals, place of residence, education, awareness of rabies, religion, profession, gender		Vaccine cost
Ayim-Akonor et al.	2020	Understanding attitude, practices and knowledge of zoonotic infectious disease risks among poultry farmers in Ghana	Survey	Social sciences	Ghana	Region	Assessment of farmers' knowledge of zoonotic poultry diseases and their attitudes and practices on the farm that increase the risk of infection	Poultry	Zoonosis	Routine	Prevention and biosecurity	In-depth training on biosafety and biosecurity practices following an avian influenza epidemic	Farmers	Traditional knowledge and skills inherited from ancestors	Technical and sanitary	Gender, age, education level, duration of employment on the farm, and levels of knowledge
Azbel-Jackson et al.	2018	Exploring the role of voluntary disease schemes on UK farmer bio-security behaviours: Findings from the Norfolk-Suffolk Bovine Viral Diarrhoea control scheme	Qualitative	Social sciences	UK	Region	Role of voluntary disease control programmes on farmers' biosecurity behaviour	Cattle	Bovine viral diarrhoea	Routine	Vaccination and biosecurity	BVD eradication programme: declaring counties free of BVD by helping farmers to detect BVD in their livestock and culling persistently infected animals, voluntary participation in the programme run by loc	Farmers	Participation in the communication programme	Political	Judgment among farmers (sharing information is highly sensitive), social censorship, participation in training courses, age, willingness of farmers to participate in voluntary disease control programs (veterinary advice, health benefits for the herd, finances)	Urgent need for knowledge transfer led by veterinarians, supporting the ongoing engagement of farmers throughout the project cycle	Perceived economic benefits of participating in the program
Azhar et al.	2010	Participatory Disease Surveillance and Response in Indonesia: Strengthening Veterinary Services and Empowering Communities to Prevent and Control Highly Pathogenic Avian Influenza	Participative	Epidemiology	Indonesia	Community	Results of the participatory monitoring and control programme	Poultry	Avian influenza	Crisis	Surveillance	Educational material, monitoring and participatory control system	Farmers and vets	Indonesia's great cultural diversity has made it difficult to communicate risks and respond appropriately to outbreaks of HPAI	Technical and political	Knowledge	Empowering communities to understand the origins, prevention, and control of diseases, working with all farmers, traders, and community leaders to promote prevention and control, the role of the commercial poultry industry, development of a new participatory surveillance and response information system, and local government involvement in surveillance and participatory response activities, and th…	Slaughter without compensation undermines community trust in a program	Links with veterinary services and capacity building, combining surveillance and participatory response functions to reduce the time between detection and response activities, with coordination and collaboration between various activities	Limited laboratory capacity for testing samples, lack of qualified human resources, requiring continuous support and the provision of epidemiological information, and difficulties in implementing emergency vaccination (insufficient local capacity and financial commitment)
Bagale et al.	2023	Regional variation in knowledge and practice regarding common zoonoses among livestock farmers of selective districts in Nepa	Survey	Life Sciences	Nepal	Region	Regional variations in preventive knowledge and practices	Livestock	Zoonosis	Routine	Education, awareness, surveillance and prevention	N.A	Farmers	Socio-economic characteristics of farmers	Sanitary	Location, low knowledge of diseases, education, economic status, and traditional practices
Bahiru and al.	2022	Knowledge, attitude and practice related to rabies among residents of Amhara region, Ethiopia	Survey	Social Sciences	Ethiopia	Region	Rabies knowledge, attitudes and practices	Dog	Rabies	Routine	Prevention	WHO recommendations/standards on rabies	Citizens	Low public awareness hampers the application of prevention measures, most community members are aware of rabies, but there are gaps in knowledge and practices in terms of prevention and control of the disease	Social and technical	Knowledge level, beliefs, gender, household position of the respondent, age, education level, marital status, attitude, place of residence, practices, sex, location of residence, dog ownership, and knowledge about rabies	Communication with rural communities on practices for disease prevention and control.
Baker et al.	2021	11 years of regular access to subsidized veterinary services is associated with improved dog health and welfare in remote northern communities	Quantitative	Life Sciences	Canada	Community	Impact of regular access to subsidised veterinary services	Dog	N.A	Routine	Prevention and awareness	Tools: mobile veterinary clinics; systems: veterinary care campaigns, educational programmes for dog owners	Dog owners and vets	Age, sex, breed, body condition, worming status, vaccinations and neutering	Sanitary	Relationship between owner/dog, engagement and participation of stakeholders in a program; support from the community (teachers, citizens, administrative agents); traditional beliefs and values against sterilization			Duration of presence of veterinary clinics
Barbosa Costa et al.	2020	Barriers to attendance of canine rabies vaccination campaigns in Haiti, 2017	Survey	Social sciences	Haiti	Community	Barriers to participation in rabies vaccination campaigns	Dog	Rabies	Routine	Vaccination	Mass vaccination campaign, mobile clinics, vaccination points in communities	Dog owners and vets	Accessibility of vaccination sites, dog owners' knowledge and awareness of the importance of vaccination, socio-economic characteristics of dog owners.	Sanitary and economic	Socio-demographic variables associated with willingness to pay for dog vaccination and willingness to travel: location, income, confinement status, and reasons for dog ownership. Personal beliefs (lack of trust in vaccines leading to refusal of vaccination)	Low average willingness to pay: the eradication of rabies through mass dog vaccination could be optimal if approached as a governmental responsibility, funded by health authorities for the public good, with a lack of awareness of campaigns and insufficient education		Lack of information dissemination to participate in campaigns (owners unaware)
Bardosh et al.	2014	Eliminating Rabies in Tanzania? Local Understandings and Responses to Mass Dog Vaccination in Kilombero and Ulanga Districts	Survey	Anthropology	Tanzania	Community	Local understanding and response to vaccination campaigns	Dog	Rabies	Routine	Vaccination	Large-scale elimination demonstration project (financed and coordinated by the Bill and Melinda Gates Foundation, WHO) in 3 southern countries	Farmers, owners and local authorities	Renewed interest in eliminating rabies through mass vaccination of dogs, with increased global attention on neglected diseases	Political and technical	Lost dogs, lack of awareness of the importance of vaccination, negative perceptions of vaccine effects, and lack of motivation to bring dogs for vaccination, poverty, and low levels of education are the main reasons for non-compliance	Failure to consider demographic characteristics of populations in establishing standards, ignorance of community proposals, lack of flexibility, and poor budget management	Lack of resources, willingness to pay from owners is zero	Quick responses from local veterinary agents (early detection), personnel training (outbreak identification), lack of field officers in each village (education, awareness, and communication of information), lack of personnel, and inadequate follow-up of schedules (vaccination shortages)	Vaccination points are too far from the owners' homes
Barennes et al.	2010	Paradoxical risk perception and behaviours related to Avian Flu outbreak and education campaign, Laos	Survey	Social sciences	Laos	Region	Analyse de la sensibilisation du public et de l'adoption de comportements préventifs liés à la campgane éducative et à l'épidémie en cours	Poultry	Avian influenza	Crisis	Education and awareness	Organisation of intensive training in all countries focusing on 4 preventive behaviours	Citizens	Socio-economic characteristics	Social and sanitary	Increased awareness and better practices: rural areas, training, literacy, access to television, recent information; perception of risk, interpretation of key messages, economic difficulties, and consequences of reporting cases	Media campaigns for the dissemination of key messages
Barnes et al.	2020	First steps in managing the challenge of African Swine Fever in Timor-Leste	Qualitative	Life Sciences	Timor-Leste	National	Analysis of additional measures to manage ASF, sucess and challenges	Pig	African swine fever	Crisis	Biosécurité	Awareness campaign and biosecurity training	Farmers	Limited human and financial resources in the response to PPA	Sanitary and technical	Lack of awareness, jealousy among farmers (contamination between farmers), social jealousy (sabotage of efforts by prosperous farmers), influence of behaviors, beliefs, and lack of knowledge on management		Limited financial resources.	Difficult communication of biosecurity messages due to language barriers, requiring a collective response with repeated messages
Barroga et al.	2018	Community Awareness on Rabies Prevention and Control in Bicol, Philippines: Pre- and Post-Project Implementation	Survey	Social sciences	Philippines	Community	Overview of dog owners' knowledge and practices regarding rabies	Dog	Rabies	Routine	Vaccination	Anti-rabies law 2007 (strengthening of eradication programmes) and 2014 to 2017 rabies elimination project (OIE, STANDZ, DFAT, DA-BAI) vaccination support, technical support to bring the national rabies prevention and control programme into line with international standards	Dog owners	Raising awareness of rabies in communities is an important factor in creating effective control measures. A community that is well educated about the risk factors of a disease and how to control it will encourage the implementation of a control programme.	Social and technical	Lack of knowledge, education, and awareness regarding rabies risk factors and management, with traditional caregivers	Importance of community leaders for prevention and control (responsibilities in implementing the program), collaboration between relevant agencies and organizations supports program implementation, collaboration between animal owners, village leaders, municipal authorities, and urban health for both human and animal health, with the program as a priority		Use of media channels to facilitate the dissemination of information, sharing data on vaccination programs to promote owner participation, and a lack of workforce
Barroga et al.	2018	Practical inter‐sectoral linking: Tool to rabies One Health coordination to the grass‐roots level. Zoonoses and Public Health	Qualitative	Life Sciences	Philippines	Community	One Health framework and operational protocols	Raccoon	Rabies	Routine	Surveillance and control	Operational protocol and network of local players	Local actors and citizens	N.A	Sanitary				Community focal persons for awareness and case notification, poor coordination between human and animal health sectors, empowering local actors, and intersectoral collaboration
Bay et al.	2023	Animal bites management in Northern Iran: Challenges and solutions	Qualitative and quantitative	Life Sciences	Iran	Region	Animal bite management model	N.A	Rabies	Routine	Vaccination	Rabies, animal bite and animal population management plans	Experts in control, citizens, and government	Growing trend in animal bites, need to review rabies, animal bite and animal population management plans	Technical and political	Lack of skills and responsibilities in handling and caring for animals	Weak intersectoral and interdepartmental cooperation and coordination, with weak laws	Lack of a clear and continuous budget dedicated to the implementation of bite management and control plans, disparities in resources and income for plan implementation	Poor implementation of population management plans; dual use of medical resources and service delivery	Dangerous construction
Bayantassova et al.	2023	Knowledge, attitude and practice (KAP) of smallholder farmers on foot-and-mouth disease in Cattle in West Kazakhstan	Survey	Social sciences	Kazakhstan	Individual	Knowledge, attitudes and practices of smallholders regarding foot-and-mouth disease	Cattle	FMD	Routine	Control	N.A	Farmers and vets	Information, familiarity and knowledge of foot-and-mouth disease, cases in the village, clinical signs, type of grazing	Social and technical	Lack of awareness and knowledge among farmers, along with a lack of willingness to register their herds for regular vaccination		Low income and no compensation	Uncontrolled and illegal movements of animals, inadequate quarantine measures, lack of disease zone delineation, and poor surveillance systems
Beam et al.	2013	Salmonella awareness and related management practices in U.S. urban backyard chicken flocks	Survey	Social sciences	USA	Individual	Study of management and biosecurity practices on private chicken farms and the degree to which farmers are susceptible to salmonellosis	Poultry	Salmonellosis	Routine	Surveillance and biosecurity	USDA biosecurity campaign for birds	Farmers	Increase in poultry in urban areas, need to understand management and biosecurity practices of private poultry flock owners	Technical	Knowledge, awareness, use of chickens (egg sales or donations), origin (Hispanophone less aware of health issues due to English-language awareness campaigns), and location
Bedeković et al.	2018	Control and elimination of rabies in Croatia	Quantitative	Economics	Croatia	National	Analysis of the various components of rabies control programmes and their economic impact on oral vaccination	Fox	Rabies	Routine	Vaccination	Tools: Oral fox vaccines, rabies surveillance systems and Devices: Vaccination campaigns, epidemiological surveillance systems, laboratory tests	Veterinarians, national veterinary public health authorities	N.A	Sanitary			Main obstacle: economic costs
Bedeković et al.	2019	Influence of different factors on the costs and benefits of oral vaccination of foxes against rabies	Quantitative	Epidemiology	Crotia	National	Effectiveness and impact of the oral rabies vaccination programme on wildlife	Fox	Rabies	Routine	Vaccination and treatment	Implementation of oral rabies vaccination (2011) and rabies control programme	Citizens	N.A	Economic and technical		Need for effective coordination between citizens and governments to ensure the proper implementation of measures	Significant economic investments in control programs, often without necessarily achieving a positive return on investment
Bellet et al.	2012	Evaluating the efficiency of participatory epidemiology to estimate the incidence and impacts of foot-and-mouth disease among livestock owners in Cambodia	Participative	Epidemiology	Cambodia	Region	Cambodian farmers' ability to retrospectively determine their village's FMD status	Livestock	FMD	Routine	Surveillance	Participatory tools, serological surveillance, babesian modelling	Farmers	Farmers' knowledge and perceptions, relative incidence of foot-and-mouth disease	Sanitary and economic	Knowledge and perception of farmers		Profitability of a participatory approach.
Bello et al.	2022	Awareness of Poultry Farmers on Biosafety Practices against Infectious Diseases in Kano State, Nigeria	Survey	Social sciences	Nigeria	Individual	Analysis of poultry farmers' awareness of biosecurity practices	Poultry	Infectious diseases	Routine	Biosecurity	N.A	Farmers	Low level of awareness of biosecurity practices among farmers, need to increase awareness through advocacy, greater involvement of extension workers, and involvement of NGOs, farmers' groups, etc.	Social and technical	Main sources of awareness for biosecurity practices: media, family/friends/neighbors, and poultry farmer associations; insufficient awareness, lack of understanding of its economic benefits and motivation, low levels of knowledge and education		Insufficient capital and high cost of biosecurity practices	Gaps in information sharing with farmers to improve their awareness (extension system), and complexity of biosecurity measures	Poor infrastructure for implementing biosecurity practices
Belsare et Vanak	2020	Modelling the challenges of managing free‑ranging dog populations	Quantitative	Mathematics	India	National	Time, effort, financial resources and conditions required to successfully control free-roaming domestic dogs in a typical urban environment	Dog	Rabies	Routine	Control	Capture, sterilisation, vaccination and release programme : Animal Birth Control - ABC	N.A	Structure of dog populations, economic, material and human resources available	Technical and sanitary		Interruptions and discontinuations of the program: reduced effectiveness, increased efforts, time, resources, and expenses with little significant impact on reducing dog populations and achieving optimal vaccination coverage	High investments, the need to mobilize a large amount of funds, and a lack of financial resources for vaccine production to cover the entire area	Difficulty reaching the target population for control, poorly accessible dog populations, lack of human resources and time, gaps in dog capture and sterilization, and poor planning
Bengoumi et al.	2018	Rabies in North Africa and the Middle East: current situation, strategies and outlook	Qualitative	Life Sciences	North Africa and Middle East	International	Challenges in the fight against rabies	Dog	Rabies	Routine	Vaccination, control and awareness	N.A	FAO, OIE, WHO, governments, local authorities, NGOs	Epidemiological situation	Sanitary	Lack of awareness and communication about the importance of rabies	Lack of coordination between various stakeholders, insufficient measures to combat the disease, and a multiplicity of actors	Limited financial resources		Inadequate management of household waste and rural slaughterhouses
Benton et al.	2020	Badger vaccination in England: Progress, operational effectiveness and participant motivations	Quantitative	Epidemiology	UK	Region	Motivations for and obstacles to badger vaccination against Tb	Badgers	Bovine tuberculosis	Routine	Vaccination	Vaccination campaign with approval of a vaccine for use in badgers (2010), national legislation adopted to allow its use by non-professionals	Vaccination programme participants, volunteers and citizens, government	Typology of respondents	Technical and political	Motivation : controlling diseases, demonstrating an alternative to slaughter, personal and professional development, and building relationships with farmers ; obstacles : lack of trust and participation from farmers and landowners in the effectiveness of vaccination	Effectiveness of training and the continuous support system provided by government experts to non-professional vaccinators' groups	High cost of vaccination, lack of government funding, reluctance from the agricultural community to pay for vaccination, and the absence of long-term investment in vaccination by farmers, as it is perceived as a temporary solution	Interruptions in vaccine supply and availability of volunteer labor.
Birhane et al.	2016	Willingness to Pay for Dog Rabies Vaccine and Registration in Ilocos Norte, Philippines (2012)	Survey	Economics	Philippines	Individual	Estimate of the average amount individuals are prepared to pay for dog vaccination and registration	Dog	Rabies	Routine	Vaccinatio,	Dog vaccination campaigns implemented thanks to collaboration between the government and NGOs, dog registration fees compulsory by law	Dog owners	Financial contribution that residents may be prepared to make towards the vaccination and registration of dogs	Economic and social	Age, income, willingness of participants to commit to paying annually, municipality of residence, knowledge of rabies symptoms, and the number of dogs		The maximum amount declared as ready to pay for dog vaccination may not cover the total cost of a vaccination program.
Bissong et al.	2022	Zoonotic diseases risk perception and infection prevention and control practices among poultry farmers in the Buea Health District, Cameroon: A one health perspective	Survey	Life Sciences	Cameroon	Farm	Assessment of knowledge, risk perception and control and prevention practices	Volaille	Zoonosis	Routine	Biosecurity, prevention and control	N.A	Farmers	Lack of awareness of the risk of exposure among farmers can influence their farming practices, favouring the spread of diseases on farms and in the community, and characteristics of livestock farms	Technical, social and sanitary	Low knowledge, low awareness, low education, low risk perception, and small-scale farms: poor practices		Lack of financial resources prevents farmers from hiring trained staff	Limited and non-specific information sources coming from other farmers or the media, need for context-specific, personalized information that can be obtained from professionals such as veterinarians, lack of effective communication between farmers and veterinarians.
Boden et al.	2012	An Economic Evaluation of Preclinical Testing Strategies Compared to the Compulsory Scrapie Flock Scheme in the Control of Classical Scrapie	Quantitative	Economics	UK	Herd	Cost-effective scrapie control	Sheep	Transmissible spongiform encephalopathy	Routine	Diagnostic	Genotyping tests, preclinical tests	N.A	Value of sheep slaughtered, number of infected sheep sold	Economic			Budgetary constraints
Bonaparte et al.	2021	Rabies post-exposure healthcare-seeking behaviors and perceptions: Results from a knowledge, attitudes, and practices survey, Uganda, 2013	Survey	Social sciences	Uganda	Community	Studies of health care behaviour after a bite and identification of factors that influence or prevent appropriate treatment	Dog	Rabies	Crisis	Vaccination	Post-exposure prophylaxis, WHO guideline	Citizens	Absence of a structured rabies surveillance system or prevention and control programme and socio-economic characteristics	Sanitary and technical	Seeking care: knowledge of a place to receive PEP and distance from home, WHO guidelines, traditional practices (healers), place of residence, age, awareness, and poverty			Lack of surveillance systems and effective management programs in endemic countries, uncertain availability of post-exposure treatment, and the dissemination of informational materials (brochures, training) can improve prevention and control. Additionally, poor management of healthcare personnel, a lack of knowledge about PEP sites, and educating traditional healers to guide towards PEP can enhan…
Bouaddi et al.	2020	Knowledge, Attitudes, and Practices Regarding Rabies in El Jadida Region, Morocco	Survey	Social sciences	Morocco	Community	Assessment of knowledge, attitudes and practices	Dog	Rabies	Routine	Vaccination and prevention	Free annual vaccination campaigns for dogs	Citizens	Knowledge about rabies among high-risk groups is important for the development of health promotion and intervention strategies	Technical, sanitary and social	Age, level of education, lack of knowledge and awareness, poverty, low level of awareness, and consultations with traditional healers
Bradbury et al.	2017	Quantifying the Value of Perfect Information in Emergency Vaccination Campaigns	Quantitative	Economics	UK	National	Estimation of the increase in control plan performance, in different scenarios, linked to the resolution of certain information gaps	Cattle	FMD	Crisis	Vaccination	Plan: emergency vaccination programme	N.A	Lack of information in emergency vaccination plans and the need to optimise the vaccination strategy	Economic and technical			The availability of information is crucial to reducing costs and increasing the effectiveness of the vaccination strategy
Bradhurst et al.	2019	Management strategies for vaccinated animals after an outbreak of foot-and-mouth disease and the impact on return to trade	Quantitative	Economics	Australia	National	Suggestions for improving the AADIs model, which compares post-epidemic strategies for vaccinated animals	Cattle, pig, and sheep	FMD	Crisis	Vaccination	Plan: emergency vaccination programme and slaughter	N.A	Economic impact of management plans, return to financial stability and disease-free status	Economic and technical			Post-epidemic economic parameters must be considered in the management plan to limit losses during the recovery phase
Brennan et al.	2012	Biosecurity on Cattle Farms: A Study in North-West England	Qualitative	Epidemiology	UK	Subnational	Farm survey on the application of biosecurity measures	Cattle	N.A	Routine	Biosecurity	Bioscurity standards	Farmers	Lack of information on the application of biosafety measures	Sanitary and social	A minimum foundation of knowledge among stakeholders and the need for evidence of effectiveness
Brosing et al.	2013	Comparison of different control strategies for classical swine fever using emergency vaccination and rapid PCR testing by using a Monte-Carlo simulation model	Quantitative	Economics	UE	National	Comparison of different control options (including the use of rapid PCR tests) in terms of cost and effectiveness	Pig	Classical swine fever	Crisis	Vaccination	Campagne de vaccination des animaux, dépistage (tests rapides PCR), programme d'éradication (animaux d'élevage)	Farmers	Questioning by the general public and the public sphere of the ethical and economic aspects of the plan in its current form	Sanitary and technical		The social acceptability of a management plan relies on ethical and economic criteria that must be considered in its formulation, with total culling being poorly perceived
Brosig et al.	2012	Control of Classical Swine Fever Epidemics Under Varying Conditions – With Special Focus on Emergency Vaccination and Rapid PCR Testing	Quantitative	Mathematics	UE	Farm	Analysis of 3 factors (farm density, compliance with movement restrictions, delay in implementing emergency vaccination) and their influence on control	Pig	Classical swine fever	Crisis	Control and vaccination	EU guidelines in the event of an outbreak of classical swine fever, including the culling of infected holdings, the establishment of protection and surveillance zones, and the tracing of contacts. Movement and transport of pigs banned in protection and surveillance zones	Farmers	Factors that can influence the development of a PCP outbreak and the success of disease control	Sanitary		Importance of strict adherence to basic control measures should not be overlooked, emphasis must be placed not only on new control strategies but also on the meticulous and precise implementation of fundamental measures		Importance of timely implementation of emergency vaccination, which must be properly planned to be effective
Bucher and al.	2023	Benefit-cost analysis of coordinated strategies for control of rabies in Africa	Simulations	Economics	Africa	National	Study of the economic and health impacts of various combinations of PEP and dog vaccination programmes	Dog	Rabies	Routine	Vaccination	Post-exhibition prophylaxis and vaccination programme for dogs	Citizens	The most profitable choices in terms of self-interest and cooperation : economic arguments for the epidemiological effectiveness of vaccination campaigns	Economic and sanitary		Individual interests of countries not favorable to collaboration, need for political commitment at multiple levels based on solid evidence and economic incentives to promote collaboration and coordination between sectors, lack of interest in canine vaccination	Health and financial benefits of joint control actions resulting from collaborative efforts between stakeholders in human and animal health sectors.	Lack of communication between human and animal health sectors, particularly for vaccination campaigns
Burdon Bailey et al.	2018	Arabies lesson improves rabies knowledge amongst primary school children in Zomba, Malawi	Qualitative	Social sciences	Malawi	Individual	Evaluation of the immediate and medium-term impact of short lessons on understanding rabies prevention	Dog	Rabies	Routine	Vaccination and education	Mass vaccination campaign for dogs prior to the study and lesson given to the breeders	Citizens	Knowledge, practices and attitudes towards rabies for effective disease control	Social	Influence of gender, religion, and level of contact with dogs on knowledge and attitudes, highlighting the importance of awareness and education
Burns et al.	2013	Perspectives of an underrepresented stakeholder group, backyard flock owners, on poultry health and avian influenza control	Survey	Social sciences	Canada	Farm	Backyard poultry owners' views on bird health and HIAP	Poultry	Avian influenza	Routine	Control and biosecurity	Plan: screening, slaughter, quarantine	Farmers	Control criticised by farmers, non-compliance with measures and lack of involvement in planning control, under-represented stakeholder group	Political and social	Beliefs of farmers influence the implementation of management practices, with stress experienced by farmers (fear of losing the herd and unclear decision-making processes, including compensation), some farmers wanted to hide birds to avoid culling, feeling sidelined compared to commercial farmers	Biosafety regulations deemed impractical by farmers, regulatory declaration discourages farmers from submitting dead birds to laboratories due to service costs, time constraints, mistrust in government competence, inadequate access to information, and a lack of respect for backyard poultry owners, with disapproval of government policies		Lack of access to reliable information, basic veterinary support, and slaughter facilities, along with a lack of educational resources.
Calba et al.	2015	Applying participatory approaches in the evaluation of surveillance systems: A pilot study on African swine fever surveillance in Corsica	Quantitative and qualitative	Epidemiology	France	National	To verify the applicability of participatory epidemiology methods in African swine fever surveillance and to refine the method for evaluating the surveillance system	Pig	African swine fever	Routine	Surveillance	Surveillance system using a passive surveillance approach based on clinical results in the entire population of domestic pigs and wild boar	Farmers, hunters, GDS, local laboratory, private vets, wildlife organisations, and veterinary services	Evaluating monitoring systems to improve their effectiveness and relevance while limiting their cost. Participatory methods and tools can facilitate discussion of monetary aspects with farmers and improve monitoring systems.	Economic, technical and social			Willingness to pay: integration of economic evaluations, including non-monetary factors, is essential for decision-makers faced with choices regarding limited or declining resources	Inclusion des perceptions des parties prenantes, informations sur le contexte, temps de contact avec les parties prenantes, aspect ludique des approches peuvent manquer de sérieux , outils adapté au niveau des utilisateurs pour permettre leur utilisation, intégration des participants isolés (manque de connaissances sur les systèmes de surveillance), équilibre entre le nombre de partie prenantes à…
Calba et al.	2016	The Added-Value of Using Participatory Approaches to Assess the Acceptability of Surveillance Systems: The Case of Bovine Tuberculosis in Belgium	Quantitative and qualitative	Epidemiologie	Belgium	National	Assessing the acceptability of monitoring using participatory tools	Cattle	Bovine tuberculosis	Routine	Surveillance	Surveillance system targeting both wildlife and livestock, national surveillance system for cattle coordinated by the Belgian Federal Agency for the Safety of the Food Chain	Farmers , private vets, national reference laboratory, pronvincial control unit, federal agency, hunters, forest wardens, and system coordinator	Stakeholders' acceptability of monitoring: influence on system sensitivity and speed, stakeholder perceptions and expectations	Social and sanitary		Low trust in testing by the majority of stakeholders, along with a lack of awareness and interest in surveillance from some hunters, improving the integration of private veterinarians in monitoring surveillance to foster their sense of belonging to the system, and increasing communication between veterinarians and farmers	Financial constraints: low financial compensation for private veterinarians and difficulties in implementing testing	Support for frontline actors to help them fulfill their role in surveillance, and improvement of material and financial resources for forest guards for the collection, storage, and transport of dead animals
Calderón et al.	2020	Financial Analysis of Herd Status and Vaccination Practices for Porcine Reproductive and Respiratory Syndrome Virus, Swine Influenza Virus, and Mycoplasma hyopneumoniae in Farrow-to-Finish Pig Farms Using a Bio-Economic Simulation Model	Quantitative	Economics	Ireland	National	Quantification of the financial impact and effects on the profitability of breeder-finisher pig farms of various respiratory pathologies in pigs	Pig	Porcine Respiratory and Dysgenesis Syndrome, Swine influenza and Enzootic pneumonia	Routine	Vaccination	Vaccination campaign	Farmers	There is little data on losses caused by these diseases, or data from the USA	Sanitary and technical			Adapting the vaccination strategy depending on whether the situation is a crisis or an endemic period, as this can lead to inefficiency or greater losses in certain cases
Carminiti et al.	2017	Tuberculosis, Brucellosis and Leucosis in Cattle: A Cost Description of Eradication Programmes in the Region of Lazio, Italy	Quantitative	Economics	Italy	Subnational	Description of the costs of the eradication programmes for the targeted diseases, calculating the share borne by the European Union, and estimating the potential savings that would result from a total eradication and the achievement of healthy status	Cattle	Bovine tuberculosis, brucellosis and bovine leucosis	Routine	Eradication	Routine tests (intradermal tuberculin test, brucellosis serum agglutination, brucellosis blood serology, brucellosis complement fixation, leucosis agar immunodiffusion, leucosis elisa), depending on the results immobilisation, additional tests (gamma interferons, blood), slaughter of sick individuals or total depopulation	Vets	Decline in funding and need to quantify the costs of eradication plans to make them more effective, with an estimate of the proportion of funding provided by the EU.	Economic				Financial resources must be sufficient and aligned with the structure of veterinary services (or other involved services) in the country
Caplan	2010	Death on the farm: Culling badgers in North Pembrokeshire	Qualitative	Social sciences	UK	Subnational	Description of the popular reaction to the implementation of a badger eradication plan as part of the management of bovine tuberculosis	Badgers	Bovine tuberculosis	Routine	Eradication	Plan: trapping and felling	N.A	Acceptability of a future plan to prioritise eradication over vaccination	Political and social	Poor perception of the eradication of wild species and/or those with significant sympathy and cultural importance among the public			Tourism activities threatened by eradication plans
Capon et al.	2021	A Simulation Study of the Use of Vaccination to Control Foot-and-Mouth Disease Outbreaks Across Australia	Simulations	Epidemiology	Australia	National	Study of the importance of vaccination in the health management plan	Cattle, pig, and sheep	FMD	Routine and crisis	Control and vaccination	Plan: Detection and declaration, followed by action depending on the results: vaccination, immobilisation, movement control, culling, etc.	Sector	Evaluation of the effectiveness of vaccination in the management plan	Sanitary				Inclusion of various stakeholders is necessary to effectively formulate scenarios and proactively evaluate the management plan
Cargnel et al.	2018	Effectiveness and cost‐benefit study to encourage herd owners in a cost sharing vaccination programme against bluetongue serotype‐8 in Belgium	Quantitative	Economics	Belgium	National	Evaluation of vaccine efficacy	Cattle and sheep	Bluetongue	Routine	Vaccination	Subsidised compulsory vaccination programme in Europe	Decision-makers and stakeholders	The need to demonstrate the effectiveness of vaccination and quantify the associated economic impact, and to facilitate the funding and implementation of a new mass vaccination management plan.	Economic and sanitary			Importance of showcasing the benefits of a vaccination program to encourage decision-makers to fund such a program, particularly by involving them in decision-making processes with participatory epidemiological tools			Ecologically: Mass vaccination before the vector season likely helped maintain the country free from the disease
Carstensen et al.	2011	Public acceptance as a determinant of management strategies for bovine tuberculosis in free-ranging U.S. wildlife	Qualitative and quantitative	Epidemiology	USA	Region	Study of the temporal, social and economic factors that determine public attitudes towards aggressive control strategies	Deer and cattle	Bovine tuberculosis	Routine	Eradication	Plan: detection, hunting permits, aerial logging	Farmers, hunters, citizens, and national agencies	Impact of the public's attitude and tolerance of an ‘aggressive’ wildlife management plan and commitment to the control plan	Social and political		Integration of adherence to regulations imposed by public authorities, with public compliance issues potentially being regulatory (changes in regulations over time, threats of legislative interventions to override agency regulations), legal (challenges to the authority of the agency), or economic (profitability), pblic perceptions regarding the fairness and legitimacy of the agency, including res…
Castillo-Neyra et al.	2017	Barriers to dog rabies vaccination during an urban rabies outbreak: Qualitative findings from Arequipa, Peru	Qualitative	Social sciences	Peru	Individual	Study of the obstacles to rabies vaccination of dogs in urban areas in times of crisis.	Dog	Rabies	Crisis	Vaccination	Mass vaccination campaign for dogs	Dog owners	Determining factor in rabies, including low vaccination coverage	Technical, social and political	Lack of information about vaccination campaigns, insufficient knowledge, influence of beliefs, lack of communication about vaccination; distrust in the quality of services, vaccination, and vaccines, past experiences, low motivation to invest time and effort in vaccination, difficulty transporting dogs to vaccination sites, and risks of fights between dogs	Lack of standards regarding dog ownership and functional relationships (guard dogs), no standard for walking dogs on a leash, and social pressures within the community regarding whether to vaccinate or not (mockery)		Lack of communication and promotion of health during vaccination campaigns, difficulty understanding messages, absence of publicity, insufficient identification of individuals, lack of communication about vaccination sites, and a limited number of vaccinators	Distance from vaccination points and difficult topography (distance and access to campaigns); poor construction materials prevent dogs from being kept indoors, and a lack of animal care culture
Castillo-Neyra et al.	2020	Behavioral and structural barriers to accessing human post-exposure prophylaxis and other preventive practices in Arequipa, Peru, during acanine rabies epidemic	Qualitative	Social sciences	Peru	Individual	Study of the obstacles to post-exposure rabies prophylaxis for dogs in urban areas during a crisis period	Human	Rabies	Crisis	Prevention and vaccination	Massive vaccination campaigns for dogs, coordinated with health promotion campaigns and free post-exposure prophylaxis	Citizens	Residents exposed to rabies do not consult health professionals after a bite or do not follow the PEP regime to the end	Social and sanitary	Lack of awareness about care, use of alternative treatments, and socio-demographic characteristics (age, location, dog owner) influence the decision to report bites and seek healthcare. Beliefs such as rabies vaccines being too painful, multiple vaccines being harmful, and two infections being sufficient, hinder the acceptance and completion of PEP			Poor handling at health posts : limited operating hours, poor customer service, vaccine stock shortages, and mistreatment by staff, along with a lack of information on the importance of completing PEP	Logistical barriers to accessing care: distance to the health facility, lack of time, and perceived cost
Chanchaidechachai et al.	2022	Analysis of Epidemiological and Economic Impact of Foot-and-Mouth Disease Outbreaks in Four District Areas in Thailand	Quantitative	Economics	Thailand	Subnational	Study of the economic impact of foot-and-mouth disease and the effects of the national vaccination plan	Cattle and pig	FMD	Crisis	Vaccination	Vaccination campaign	Farmers	N.A	Economic and sanitary				In the case of emergency vaccination: the level of response greatly depends on local resources and facilities, and the judgment of authorities
Chen et al.	2015	Knowledge, Attitudes, and Practices (KAP) Relating to Avian Influenza (H10N8) among Farmers’ Markets Workers in Nanchang, China	Survey	Social sciences	China	Regional	Study of the knowledge, attitudes and practices of agricultural market workers to assess risk and preventive behaviour, public attitudes	Poultry	Avian influenza	Routine	Biosecurity	Market closure and disinfection strategy	Workers exposed on livestock farms and in markets	Risk represented by and for people exposed to the virus in the context of agricultural work or a poultry market	Sanitary, political and social	Low awareness, television as the main source of information, and knowledge levels related to education level, place of residence, concern about infections, and perceived threats	Government should strengthen educational messages targeting high-risk populations and improve health protection behaviors, need to enhance access and utilization of healthcare by market workers, and financial compensation could help market workers more easily accept closure strategies		Improved efficiency for control plans if they include targeted interventions for workers in the relevant sector
Chen et al.	2023	How Does Epidemic Prevention Training for Pig Breeding Affect Cleaning and Disinfection Procedures Adoption? Evidence from Chinese Pig Farms	Quantitative	Epidemiology	China	Subnational	Study of the impact of epidemic prevention training on the adoption of cleaning and disinfection procedures	Pig	African swine fever	Routine	Biosecurity	Epidemic prevention training	Farmers	Evaluation of the impact of training livestock farmers to reduce epidemics in order to protect a sector of strategic national value	Sanitary and technical	The training encourages farmers to effectively adopt preventive measures by implementing the knowledge learned, reducing the perceived complexity of procedures, and increasing incentives to improve biosecurity			Increased efficiency for control plans when integrating targeted biosecurity training for farmers
Chenais et al.	2014	Knowledge, Attitudes and Practices Related to African Swine Fever Within Smallholder Pig Production in Northern Uganda	Qualitative	Social sciences	Uganda	Individual	Assessment of knowledge, attitudes and practices relating to ASF	Pig	African swine fever	Routine	Control	Participatory tools	Farmers	Barriers to the development of the pork industry	Sanitary	Cultural habits, taboos, and poverty are important factors in the implementation of control methods, as poor knowledge and ignorance of health risks often contribute to challenges in effective biosecurity practices			Request for training on biosecurity and pig management, emphasizing the need for initiatives to encourage practical application of existing knowledge, control methods require minimal investment and can provide immediate financial returns, a management change should be coupled with efforts to reduce poverty to maximize effective control
Chilundo et al.	2020	Smallholder pig farming education improved community knowledge and pig management in Angónia district, Mozambique	Qualitative	Social sciences	Mozambique	Individual	Evaluation of the effectiveness of training in pig farming for smallholders in a mixed farming system	Pig	African swine fever and cysticercosis	Routine	Prevention and biosecurity	Educational training for pig farmers	Farmers	Effectiveness of farmer training in improving breeding among small pig producers	Social and sanitary	Farmers’ ability to learn and adapt to measures through peer support leads to significant changes in hygiene practices and the construction of appropriate enclosures after interventions, but there remains a persistence of inadequate hygiene practices and poorly constructed enclosures, closely linked to poverty levels			Temporal and economic barriers to adopting new technologies, education can be hindered by other activities such as farming, importance of information sharing
Cho et al.	2013	Cost-Effective Control Strategies for Johne’s Disease in Dairy Herds	Simulations	Economics	N.A	Farm	Assessment of the long-term feasibility and cost-effectiveness of various control methods	Cattle	Johne's disease	Routine	Control	Voluntary control programmes	Farmers	Additional cost of implementing the programme: limited adoption of suggested control practices	Economic			Net present value higher with the implementation of control measures (profitable), overall benefit from livestock higher with the adoption of control measures, however, control costs are significantly higher initially than income losses, which may discourage farmers from implementing these measures
Clark et al.	2022	Reducing zoonotic avian influenza transmission at household poultry slaughter using a behaviour change tool for limited literacy audiences	Qualitative	Social sciences	Egypt	Local	Formulate effective communication (based on sociological criteria) to increase the effectiveness of preventing the risk of zoonotic transmission during slaughter and preparation	Poultry	Avian influenza	Routine	Prevention	Awareness-raising and educational tool, a simple pictorial educational tool aimed at a low-literacy audience	Citizens	Risks of airborne zoonotic infections, particularly when animals are killed	Sanitary	An educational model tailored to cultural and religious contexts to facilitate its acceptance and implementation by target individuals; awareness and direct contact with participants during meetings have helped reach a large number of people
Cliquet et al.	2012	Eliminating Rabies in Estonia	Quantitative	Epidemiology	Estonia	National	To estimate the effectiveness of oral rabies vaccination of wildlife in the national eradication programme.	Wild animals	Rabies	Routine	Vaccination	Rabies vaccination plan with oral vaccination of wildlife	N.A	Effectiveness of oral vaccination	Sanitary				The need for cross-border coordination to ensure the local success of a plan
Compston et al.	2021	Understanding what shapes disease control: An historical analysis of foot-and-mouth disease in Kenya	Review	Social sciences	Kenya	National	To understand the influence of political, social, demographic and epidemiological factors on the management of foot and mouth disease in Kenya since independence (historical approach).	Cattle	FMD	N.A	Control	Various measures over time (immobilisation, stopping exports, vaccination, etc.)	N.A	History of FMD health management in the country, to better understand the limitations and key points of FMD surveillance	Technical				A management plan requires significant information to be effective: the need for transparency and up-to-date scientific data, along with the necessity to adapt the plan to the local context and identify external factors influencing its historical and current structure	The structure of the supply chain influences control costs and must be considered for a sustainable economically viable plan
Conan et al.	2012	Biosecurity measures for backyard poultry in developing countries: a systematic review	Review	Social sciences	Worldwide	International	To assess the current state of application of biosecurity measures in backyard poultry in emerging countries and the impact of these measures.	Poultry	N.A	Routine	Biosécurité	General biosafety measures	Farmers	Barriers to the application of biosafety measures	Sanitary and social	The implementation of biosecurity measures requires individual awareness, resources, and the perception of risk, there is often low interest in protecting poultry when it has low economic importance; diseases with minimal impact on public health are generally not considered necessary to control		Financial constraints for implementing biosecurity measures in a context with limited resources: measures are often expensive and not well-suited to the inherent considerations of the context, economically advantageous measures are more likely to be adopted	It is essential to engage the community in implementing biosecurity to adapt to the local context
Conan et al.	2013	A community-based education trial to improve backyard poultry biosecurity in rural Cambodia	Qualitative	Social sciences	Cambodia	Local	Development of a cluster randomised controlled trial to estimate the effectiveness of an educational intervention focusing on health management	Poultry	Avian influenza	Routine	Biosécurité	Training of village teams to help residents implement biosafety measures	Citizens	Many biosafety recommendations have been communicated to farmers and public authorities, but in contexts with limited resources these recommendations face a number of challenges	Sanitary and social	Education enables residents to improve their practices and knowledge, with information spreading within the community			A training-based approach allows for clear messaging within communities, unlike media dissemination, reducing the risk of misunderstandings or false ideas and reach all members of the community
Costa et al.	2016	Rabies: Knowledge and Practices Regarding Rabies in Rural Communities of the Brazilian Amazon Basin	Qualitative	Social sciences	Brazil	Local	Assessment of the level of knowledge about rabies in rural communities	Bats	Rabies	Routine	Prevention	Post-Exposure Prophylaxis (PEP)	Citizens	Knowledge assessment to help define management strategie	Sanitary and social	The level of knowledge influences practices, age affects the level of knowledge, educational opportunities are often limited for older individuals, and the level of education	Need for communication and educational initiatives involving local populations and public health institutions to sustainably increase knowledge about a disease		Lack of proof of vaccination to confirm that individuals have received preventive treatment, poor communication of information on measures, the need to improve the transfer of information to local populations	Poor quality housing: an important risk factor.
Crew et al.	2023	Implementation of biosecurity on equestrian premises: A narrative overview	Qualitative	Social sciences	UK	Supranational	Analysis of the implementation of biosecurity measures in equestrian establishments, and factors linked to adoption	Equine	N.A	Routine	Biosécurité	N.A	Farmers and citizens	Challenges associated with the implementation of these measures, particularly in equestrian breeding	Sanitary	Demographic and attitudinal factors associated with compliance with measures (age, absence of commercial activities, perceptions of priority and risks, experience)		Costs as barriers to vaccination	Better application of measures if perceived as feasible and practical by stakeholders, therefore, the need for communication and involvement of veterinarians, along with adjustments to field-specific conditions	Lack of space for quarantine
Cuddington et McAuliffe	2023	Optimising rabies vaccination of dogs in India	Quantitative	Economics	India	National	Research into the most cost-effective vaccination strategy for a large population of stray dogs	Dog	Rabies	Routine	Vaccination	Plan: parenteral or oral vaccination campaign	Citizens	Large population of stray dogs, making parenteral vaccination campaigns complicated and costly	Economic			The cost-effectiveness of different methods for implementing the management plan varies based on field data (accessibility, number of stray animals, cost of the vaccination dose)
Dalla Villa et al.	2010	Free-roaming dog control among OIE-member countries	Qualitative	Social sciences	N.A	International	Identification of national strategies for managing stray dog populations in the various member countries of WHOA (formerly OIE) and comparison with development indices	Dog	Rabies	Routine	Control	Managing stray dog populations and International dog control guidelines (OIE)	OIE member countries	A country's level of economic development is likely to influence its ability to manage stray dog populations.	Social and political			Economic capacity/development index of a country limits the number of possible solutions to implement in a management plan, least expensive solutions can be completely ineffective leading to a poor cost-effectiveness ratio	Limited access to health services and reporting mechanisms increases the incidence of dog bites	Public sanitation and waste management systems are often inadequate in less developed countries, contributing to the issue of dog management
Dangi et Chaudhary	2021	Awareness towards Rabies in the residents of Kathmandu Metropolitan City, Nepal	Qualitative	Social sciences	Nepal	Local	Identification of the social and demographic characteristics of residents and dog owners	Dog	Rabies	Routine	Prevention	Awareness programmes	Citizens	Knowledge of communities	Social and sanitary	Level of knowledge and awareness, training programs, and religious devotion to dogs are obstacles to disease control, lack of knowledge about the fatal nature of rabies and seeking healthcare	Importance of integrating local communities in awareness campaigns and control programs to maintain an acceptable level of vaccination
Danzetta et al.	2020	African Swine Fever: Lessons to Learn From Past Eradication Experiences. A Systematic Review	Review	Epidemiology	N.A	Internationam	Review of past experience of managing ASF, with a view to drawing lessons on effective strategies and management errors	Pig	African swine fever	N.A	Control	Varies from country to country (vaccination, slaughter...)	N.A	Lessons learned from successful strategies and management mistakes in major management plans	Technical and political					Globalisation of trade in goods and services complicates the implementation of local plans, making it necessary for cross-border countries to work together to establish data collection and management standards
Davis et al.	2022	“Using the same hand”: The complex local perceptions of integrated one health based interventions in East Africa	Qualitative	Social sciences	Tanzania	Local	Study of community perceptions and opinions on integrated healthcare delivery	Dog	Rabies and geohelminthiasis	Routine	Vaccination and prophylaxis	Two plans: 1) Rabies vaccination 2) Mass distribution of drugs to combat geohelminthiasis	Citizens	Influence of local social determinants on the success of health intervention plans	Technical	Disparities in levels of awareness between community leaders and non-leaders (influence of social status), influence of gender on awareness	Integration of joint actions in human and animal health in intervention measures perceived positively (costs, less time) with better integration of communities, access to medicines and health information		Importance of community leadership in communicating information about interventions to community members, concerns about hygiene, vaccination points, the need for information and education about intervention.
Dalvin et al.	2014	Knowledge, attitudes, and practices regarding rabies in Filipinos following implementation of the Bohol Rabies Prevention and Elimination Programme	Qualitative	Social sciences	Philippines	Local	Assessment of the level of knowledge, attitudes and practices associated with rabies two years after the implementation of a programme	Dog	Rabies	Routine	Control and vaccination	Rabies Act 2007: PPE, education, control measures, vaccination of dogs and registration of dogs with elimination and prevention programme: education and responsible ownership of pets	Dog owners	Gaps and effectiveness of the programme	Social and technical	Lack of knowledge and failure to report cases	Level of involvement of national governments in supporting rabies control programmes important for improving community knowledge
Degeling et al.	2018	Rabies response, One Health and more-than-human considerations in Indigenous	Qualitative	Social sciences	Australia	Region	Analysis of community members' views on the planning and implementation of response measures	Dog and wild dog	Rabies	Routine	Control and vaccination	Dog census, identification of cases, traceability of contacts and quarantine (phase 1), vaccination, depopulation, long-term control of dog movements and surveillance (phases 2 and 3).	Dog owners and citizens	High risk of transmission: dogs in large numbers, not tied up and living in close contact with humans	Social	Suspicion and mistrust of control measures, cultural obligations towards dogs treated with respect dictating the permissibility of specific actions, vaccination perceived as beneficial and therefore acceptance of vaccination programmes	To avoid violating traditional law consideration and listening to elders, efforts to inform communities, restrictive measures (movement bans) could impose significant burdens on communities with a lack of support and resistance, need to take into account existing capacities and ingenuity within communities	Financial support must be provided to individuals to maintain themselves and their animals during the period of restirction with planned responses located locally and developed in consultation with those affected to meet cultural and infrastructural challenges and avoid breaching the control order		Social and material disadvantage: inadequate fencing in homes, or poor quality fencing that cannot contain dogs
Delabouglise et al.	2016	The Perceived Value of Passive Animal Health Surveillance: The Case of Highly Pathogenic Avian Influenza in Vietnam	Qualitative and quantitative	Economics	Vietnam	Region	Identifying the perceived costs and benefits of the passive surveillance system for different stakeh	Poultry	Avian influenza	Routine	Surveillance	Surveillance and control programmes: compulsory notification of suspected cases to the authorities, leading to an investigation of suspected cases, followed by laboratory confirmation and slaughter of flocks where infection has been confirmed, control of bird movements and financial compensation for owners of slaughtered flocks	Farmers	Under-detection of suspected disease limits the effectiveness of passive surveillance programmes	Economic and technical	Choosing not to divulge information on the health of poultry to avoid market disruption	A relevant incentive by receiving information for the implementation of preventive measures can encourage the decline of cases, the perception of health measures influences the acceptability of their implementation, which is influenced by economic data and can have an impact on markets, lack of confidence in the veterinary services
Delgado et al.	2014	Distribution of cow-calf producers’ beliefs regarding gathering and holding their cattle and observing animal movement restrictions during an outbreak of foot-and-mouth disease	Qualitative	Social sciences	USA	Region	Analyse de la distribution des croyances concernant le respect de l'interdiction de mouvement et le rassemblement et la détention du bétail	Cattle	FMD	Crisis	Control	Prohibition on the movement, assembly and keeping of livestock	Farmers	Producers' beliefs influence their behaviour in applying control measures	Social	Farmers' uncertainties and concerns about compensation and social pressure to comply with measures			Impractical vaccination strategy due to limited availability of vaccines and logistical challenges of vaccine administration, low availability of labour and low financial resources	Lack of space to keep livestock during a movement ban
Delpont et al.	2018	Biosecurity practices on foie gras duck farms, Southwest France.	Qualitative	Epidemiology	France	Subnational	Analysis of the application of biosecurity practices on livestock farms and determination of practice profiles	Poultry	N.A	Routine	Biosecurity	N.A	Farmers	Determination of the socio-psychological factors influencing the application of biosafety measures	Sanitary and social					Different dynamics within a sector, depending on the type of farming and organisation, with different levels of application of the measures
Delpont et al.	2019	Determinants of biosecurity practices in French duck farms after a H5N8 Highly Pathogenic Avian Influenza epidemic: The effect of farmer knowledge, attitudes and personality traits	Qualitative	Epidemiology	France	Local	Study of the socio-psychological determinants of biosafety adoption	Poultry	Avian influenza	Crisis	Biosecurity	2016 regulation on biosecurity in French poultry farms (DGAL): farmers must draw up a biosecurity protocol based on a risk analysis	Farmers	Determination of the socio-psychological factors influencing the application of biosafety measures	Social	Applicability of practices depends on the breeder's profile (personality, knowledge and attitudes)				Farm size influences biosecurity levels
Dhakal et al.	2023	How knowledgeable are people in Nepal about rabies?	Qualitative	Social sciences	Nepal	Region	People's knowledge of rabies and the various management measures	Dog	Rabies	Routine	Vaccination	Collaboration with international non-governmental organisations and NGOs for mass vaccination of dogs, animal birth control services, post-exposure prophylaxis and public awareness campaigns	Citizens	Understanding people's knowledge of the disease	Sanitary, social and technical	Pet ownership, level of knowledge, children's fear of reporting bites, level of education, age group, family size, main occupation, household income all influence pet management	Lack of rabies education and awareness programmes		Poor knowledge of vaccination schedules
Díez et Coelho	2013	An evaluation of cattle farmers’ knowledge of bovine brucellosis in northeast Portugal	Qualitative	Social sciences	Portugal	Local	Evaluation des connaissances des éleveurs sur la brucellose bovine	Cattle	Bovine brucellosis	Routine	Eradication	Programme national d'érdication: test sérologique annuel, animaux positifs abattus, isolement bactériologique, enquêtes épidémiologiques, restriction des mouvements et tests sérologiques	Farmers	Control cannot only rely on testing and slaughter programmes, livestock farmers must also be involved	Sanitary, social and technical	Level of knowledge and experience	Essential role of animal production organisations in planning and implementing an eradication programme and in educating farmers, essential role of the veterinarian in educating and training farmers
Dione et al.	2020	Impact of participatory training of smallholder pig farmers on knowledge, attitudes and practices regarding biosecurity for the control of African swine fever in Uganda	Qualitative	Social sciences	Uganda	Region	Evaluation of the effect of participatory training of small pig farmers on their knowledge of good biosafety practices and their willingness to implement these practices	Pig	African swine fever	Routine	Education and biosecurity	Training of livestock farmers in best biosecurity practices by extension workers or local government, and private vets	Farmers	Farmers' knowledge of key biosafety principles and changes in risk perceptions	Sanitary and social	Experience, limited resources available, access to knowledge, local context, nature of the disease, socio-cultural practices, stigma associated with restriction of movement, gender influence the application of measures	Training can improve farmers‘ knowledge, additional staff, costs and complexity of applications, availability of funds, and laws and regulations affect farmers’ decisions, better coordination between stakeholders to encourage understanding of biosecurity and improve awareness	Importance of financial support for farmers and less costly options for biosecurity measures available, profitability is the main driver of commitment	Participatory approaches make it possible to increase knowledge
Dissanayake et al.	2012	Gap Assessment of Animal Health Legislation in Sri Lanka for Emerging Infectious Disease Preparedness	Qualitative	Social sciences	Sri Lanka	National	Evaluation de la préparation de l'appareil legislatif à une potentielle émergence zoonotique	N.A	Avian influenza	Routine	Control	N.A	Government	Country's legislative preparedness for emerging infectious diseases	Political		Improved management plans if implemented in advance and within a clear and detailed legislative framework
Djegui et al.	2022	Capacity Building Efforts for Rabies Diagnosis in Resource-Limited Countries in Sub-Saharan Africa: A Case Report of the Central Veterinary Laboratory in Benin (Parakou)	Quantitative	Epidemiology	Benin	National	Assessment of the strengths and weaknesses of the government's efforts to control rabies	Dog	Rabies	Routine	Diagnostic	Collaboration between national agencies in Benin and several organisations	Government	Reliability of diagnosis	Technical and political	Cultural factor: consumption of dog meat	Annual awareness campaigns on World Rabies Day have enabled the public to adopt appropriate behaviour in the event of suspected rabies		Staff specifically trained to collect samples in the field for diagnosis, collaboration between veterinary services and diagnostic laboratories	Weaknesses in monitoring system infrastructure, with fewer samples tested and a lack of decentralised testing facilities
Do et al.	2022	A cost-benefit analysis of Vietnam’s 2006–2010 foot-and-mouth disease control program	Simulations	Economics	Vietnam	Herd	Cost-benefit analysis of the vaccination programme to contain and control foot-and-mouth disease	Cattle and pig	FMD	Routine	Vaccination	National foot-and-mouth disease containment and eradication programme: proactive vaccination campaign, long-term commitment to national investment to control and eradicate the disease	N.A	Uncertainty about the cost-effectiveness of vaccination: countries are not investing in FMD control, despite the efforts made by organisations, and vaccines are still underused.	Economic, political and technical			Highly profitable control programmes with a positive net present value and cost-benefit rate of return as proof of investment in management
Dorea et al.	2010	Survey of Biosecurity Protocols and Practices Adopted by Growers on Commercial Poultry Farms in Georgia	Qualitative	Social sciences	USA	Subnational	Evaluation of biosafety practices in livestock farming	Poultry	N.A	Routine	Biosecurity	Biosecurity practices	Farmers	High level of integration and high density of farms, making the poultry sector highly interconnected	Technical and sanitary					The challenge of integrating sectors: the strong interconnection between intensive farms increases the risk of transmission by staff and visitors
Duamor et al.	2022	Development, feasibility and potential effectiveness of community-based continuous mass dog vaccination delivery strategies: Lessons for optimization and replication	Quantitative and qualitative	Epidemiology	Tanzania	Region	Development and evaluation of the feasibility and potential effectiveness of a participatory mass vaccination system	Dog	Rabies	Routine	Vaccination	Vaccination campaigns	Citizens	Limited effectiveness of annual vaccination plans	Technical and sanitary	Feeling of not being competent enough to deliver certain components or possession of unusable equipment which may result in low loyalty, fear of muzzling dogs	Need to adapt campaign timetables to local environmental and social events to avoid problems in the delivery of vaccination components, integration of the viewpoints of several stakeholders leads to acceptance by community leaders to encourage ownership by the communities		The time needed for the entry and community engagement process to be effective before the vaccination campaigns begin, staff exhaustion as an obstacle to the implementation of community interventions, flexibility of timetables according to personal and local events, etc., all encourage health workers to take action	Living a long way from the vaccination clinic is a reason for non-participation
Duarte et al.	2021	Knowledge, Attitudes and Practices Regarding Sylvatic Rabies among High-Risk Households in Ceará State, Brazil	Qualitative	Social sciences	Brazil	Subnational	KAP study on the sylvatic cycle of rabies	Dogs, cats and wildlife	Rabies	Routine	Education and vaccination	Animal vaccination campaign, post-exposure prophylaxis and education campaigns	Citizens	Endemic presence of rabies, and crossings between domestic and wild compartments	Technical, sanitary and social	Wild animals as pets (breaking the law) in interaction with domestic animals, lack of knowledge about legislation and the health risks of keeping wild animals, post-exposure prophylaxis, transmission, prevention and the importance of consulting a health professional	Stepping up surveillance of sylvatic rabies and information and education programmes to improve knowledge
Duguma et al.	2021	Control and Prevention of Epizootic Lymphangitis in Mules: An Integrated Community-Based Intervention, Bahir Dar, Ethiopia	Quantitative and qualitative	Epidemiology	Ethiopia	Region	Evaluating the success of a participatory, community-based animal welfare programme	Donkeys and mules	Epizootic lymphangitis	Routine	Surveillance	Participatory programme: education of muleteers, prevention of injuries, improvement of harnesses, training of health professionals, early treatment of the disease, euthanasia of advanced cases, review of transport services and traffic guidelines.	Mule drivers, service providers, and authorities	Lack of reliable treatment and vaccine, disease is a threat to carting businesses, animal welfare, abandonment of animals, poor management practices associated with socio-economic factors	Technical and sanitary	Limited management experience, stakeholder autonomy, increased engagement between stakeholder groups, team building through public project including all stakeholders, but lack of understanding of animal welfare	Community regulations, unregulated animal movements, investment of time required, lack of regulatory framework, change of viewpoint among regulatory authorities, empower local veterinary services and involve communities	Lack of an economic model for efficient private veterinary services, financial investment makes it difficult for muleteers to accept euthanasia		Lack of infrastructure to house the mules
Elbers et al.	2010	A socio-psychological investigation into limitations and incentives concerning reporting a clinically suspect situation aimed at improving early detection of Classical Swine Fever outbreaks	Qualitative	Social sciences	Netherlands	National	Identification of limits and incentives to report clinically suspicious situations	Pig	Classical swine fever	Crisis	Surveillance	Reporting clinically suspicious situations to the veterinary authorities	Farmers and vets	Low number of declarations of clinical suspicion to vets by farmers, due to lack of knowledge, shame, negative opinion of control measures, dissatisfaction with post-procedure measures, lack of confidence in the government, lack of transparency in the postponement procedure.	Political, technical and sanitary	Biosecurity practices influenced levels of awareness or knowledge, belief that diseases are government responsibility, government agencies perceived as not credible or trustworthy, negative views of control measures	Need for ongoing training for breeders and vets, lack of visibility for breeders on notification procedures, a high level of transparency in the notification process can reduce uncertainty among breeders, and boost breeders' confidence in vets, clear explanation of national guidelines on notification	High cost of tools to facilitate case reporting (blood sampling, veterinary visits, sending samples to the lab)
Elser et al.	2018	Towards canine rabies elimination: Economic comparisons of three project sites.	Quantitative	Economics	South Africa, Philippines and Tanzania	Supranational	Comparison of three rabies management plans to identify the factors influencing the cost-benefit ratio of these interventions	Dog	Rabies	Routine	Vaccination	Vaccination campaign and post exposition prophylaxis	N.A	Factors influencing the cost-benefit ratio	Economic					Pre-existing programmes make it easier to set up and apply a new programme by reusing structures, low-density areas have high transport costs with less applicability
Enticott et al.	2015	Farming on the edge: farmer attitudes to bovine tuberculosis in newly endemic areas	Qualitative	Social sciences	UK	Region	Description of farmers' behaviour, attitudes and management practices on farms	Cattle	Bovine tuberculosis	Routine	Surveillance	Defra strategy with routine tests	Farmers	Lack of knowledge about the new zone defined by the government, in particular farmers' attitudes to tuberculosis and their management practices	Social and political	Belief, fatalism linked to the socio-political context, seen as a political problem leading to a lack of confidence in the government and science, and therefore farmers do not follow the advice of the authorities, poor knowledge, lack of trust between farmers to combat the disease	Support for government intervention reveals farmers' enthusiasm for sharing information on the status of the disease, but concerns about the confidentiality of commercial data, particularly with vets
Enticott	2015	Public attitudes to badger culling to control bovine tuberculosis in rural Wales	Qualitative	Social sciences	UK	Region	To understand the general public's perceptions and attitudes to badger culling	Badgers	Bovine tuberculosis	Routine	Control	Slaughter of wildlife	Citizens	Reasons for public hostility to badger culling	Political	Level of disease influences attitudes to culling, emotional and economic impacts of disease, cultural belief in hasrad and luck affecting lack of trust in science and government, gender difference in attitudes	Low levels of trust among people in rural areas in scientists, farming unions, differences in trust in rural and extra-rural organisations, veterinarians more highly regarded in rural areas
Enticott et al.	2014	Badger Vaccination: Dimensions of Trust and Confidence in the Governance of Animal Disease	Qualitative	Social sciences	UK	Region	To understand farmers' perceptions and attitudes to badger vaccination	Badgers	Bovine tuberculosis	Routine	Vaccination	Oral vaccination campaign for animals	Farmers	Acceptability and acceptance by farmers of alternatives to culling for managing bovine tuberculosis in badgers, in this case vaccination	Political and social	Relationship between farmers' self-efficacy and the adoption of management tools, they believe they have no control over the disease, linked to a lack of confidence in the tets, the inability to control badgers becoming fatalistic (role of chance)	Farmers' lack of confidence in the government's ability to manage the disease, reflected in the lack of confidence in vaccination, a disease which farmers feel has become too political; confidence in the government may change as a result of changes in the political environment rather than concrete government action
Farrell et al.	2015	Control of highly pathogenic avian influenza in Quang Tri province, Vietnam: voices from the humananimal interface	Qualitative	Social sciences	Vietnam	Local	Study of local understanding and cultural aspects of the impact of HPAI by exploring the impact of control strategies	Poultry	Avian influenza	Routine	Surveillance	Community surveillance programme: training and ongoing support for human health workers te human health workers	animal and human health workers, breeders, government officials and citizens	Social dimensions of response efforts to fill gaps and improve the programme	Social and technical	Late reporting of suspected outbreaks of the disease, with purchase of medicines from vendors rather than seeking advice from an animal health officer, fear of reporting cases because of the slaughter of animals as no compensation is received, insufficient knowledge of the implications of disease outbreaks and where to find personal protective equipment; education and income levels, traditional m…		Low economic resources available for the management plan: limited action on the ground, alternative methods may take the place of tried and tested solutions	Important collaboration between human and animal health workers, communication between villages is essential for reporting disease outbreaks, importance of support programmes to provide accessible and frequent information to communities	Limited access to laboratory tests in rural areas, free vaccination of farmers not frequent enough, adequate supply of vaccine stored according to manufacturer's instructions, poor availability of diagnostic services
Fasanmi et al.	2018	National surveillance and control costs for highly pathogenic avian influenza H5N1 in poultry: A benefit-cost assessment for a developing economy, Nigeria	Quantitative	Economics	Nigeria	National	Estimation of the cost of losses and the cost-benefit ratio of implementing surveillance versus doing nothing	Poultry	Avian influenza	Routine	Surveillance	Adapting integrated disease surveillance and response: a strategic tool developed for the use of surveillance and laboratory data for the rapid detection, notification and investigation of preventable and priority diseases in humans	N.A	High cost of routine disease surveillance, dwindling national resources and poor veterinary infrastructure	Economic and technical			Cost-effective benefit from carefully planned surveillance and response activities, evidence to support the implementation of integrated disease surveillance and the strengthening of animal health services in developing countries
Fasina et al.	2012	Cost Implications of African Swine Fever in Smallholder Farrow-to-Finish Units: Economic Benefits of Disease Prevention Through Biosecurity	Simulations	Economics	N.A	Farm	Assessing the cost-effectiveness of biosecurity implementation	Pig	African swine fever and cysticercosis	Routine	Biosecurity	N.A	Farmers	Facilities and tools needed for biosecurity at farm level are expensive and may slow down implementation	Economic			Economic proof of the effectiveness of an intervention using biosecurity compared with a situation where nothing is done, which may encourage investment in its implementation
Fenelon et al.	2017	Knowledge, attitudes and practices regarding rabies risk in community members and healthcare professionals: Pétionville, Haiti, 2013	Qualitative	Social sciences	Haiti	Local	Study of the risks of exposure to rabies, post-bite healthcare-seeking behaviour and barriers to appropriate care	Dog	Rabies	Routine	Vaccination	Vaccintion programme and post exposition prophylaxis	Dog owners and health professionals	Appropriate healthcare-seeking and wound-seeking behaviours	Technical and social	Lack of health care seeking after a bite due to lack of education and knowledge of the fatality of the disease and where to get vaccinated	Awareness-raising in the context of developing countries: literacy and education levels are obstacles to awareness-raising; Lack of national recommendations for the treatment of bite wounds and for prescribing vaccination		Poor quality and inadequate training for health professionals, very limited veterinary capacity to vaccinate dogs, lack of access to medical supplies (vaccines)	Fragmented healthcare delivery system impacting the distribution and availability of vaccines
Ferreira et al.	2016	Analysis of 15 years of the National Program for the Control and Eradication of Animal Brucellosis and Tuberculosis, Brazil	Review	Epidemiology	Brazil	National	Taking stock of 15 years of management programme	Cattle	Bovine tuberculosis and brucellosis	Routine	Surveillance and vaccination	Surveillance + eradication or vaccination campaign depending on the country	Farmers	Assessment of plans implemented	Technical and sanitary			The cost of certification and official status is very high for farmers and acts as a brake on voluntary commitment, which would benefit from subsidies
Filla et al.	2021	Lessons Learned and Paths Forward for Rabies Dog Vaccination in Madagascar: A Case Study of Pilot Vaccination Campaigns in Moramanga District	Quantitative	Epidemiology	Madagascar	Region	Comparison of two vaccination campaigns in terms of time, human resources, costs and coverage	Dog	Rabies	Routine	Vaccination	Animal vaccination campaign, one with a vaccination site and one with ongoing veterinary services	Dog owners and health workers	Improving vaccination programmes to increase coverage and reduce the impact of rabies	Technical			Provision of vaccines at no direct cost to homeowners is more widely accepted, willingness to pay identified as a barrier to vaccination, unpredictable funding for NGO and volunteer-based campaigns	Improve the management of dog populations, encourage responsible animal ownership practices and increase veterinary services to improve vaccination services	Distance to the vaccination point is a barrier to vaccination
Freuling et al.	2013	The elimination of fox rabies from Europe: determinants of success and lessons for the future.	Quantitative and qualitative	Epidemiology	Europe	Supranational	Comparison of 22 oral vaccination systems for wildlife.	Fox	Rabies	Routine	Vaccination	Oral vaccination campaign for wildlife	N.A	Comparison of vaccination plans	Technical and sanitary				Vaccination effort must be maintained until total elimination to ensure the success of the plan (more costly final stages)
Gavey et al.	2021	The Irish Johne’s Control Programme	Quantitative	Epidemiology	Ireland	National	Description of the implementation of the monitoring plan	Cattle	Johne's disease	Routine	Surveillance	Surveillance plan	Farmers	Taking stock of current surveillance plans to plan for the future	Technical and sanitary	Societal disruptions (Brexit, covid-19) may lead to a drop in the rate of recruitment of new farms into the plan
Gentle et al.	2022	Feral pig management in Australia: implications for disease control	Demographic analysis	Epidemiology	Australia	National	Description of the wild boar population and the management measures in place	Wild boar	African swine fever and Japanese encephalitis	Routine	Eradication	Plan: Eradication (poisoned bait, culling, trapping, etc.)	N.A	Demographic situation and methods for managing wild boar populations	Technical and sanitary						Ecological: once introduced, invasive exotic species cannot always be eliminated, forcing us to deal with the potential transmissible diseases they are a reservoir for
Gervasi et Guberti	2024	The Effect of Partial and Temporary Vaccination on African Swine Fever Eradication Rates	Simulations	Epidemiology	Worldwide	Supranational	Development of a spatial compartmental model for simulating vaccination campaigns, according to wild boar demography and disease epidemiology	Wild boar	African swine fever	Routine	Vaccination	Campagne de vaccination orale de la faune sauvage	N.A	Predicting the effectiveness of a vaccination campaign and its duration of protection	Technical and sanitary				The vaccination plan must be adapted in time to the characteristics of the vaccine, the population and the disease in order to maintain its effectiveness
Ghosh et al.	2016	Awareness of rabies and response to dog bites in a Bangladesh community	Survey	Epidemiology	Bangladesh	Population	Behaviours and representations	Dog	Rabies	Routine	Vaccination	Awareness-raising, population management,and vaccination	Citizens	Awareness and acceptability	Sanitary	Behaviour and representations
Glasgow et al.	2019	Knowledge, attitudes, and practices regarding rabies in Grenada	Survey	Epidemiology	Grenada	Population	Assess how to maintain 0 cases of human rabies	Dog	Rabies	Routine	Vaccination	System : Aawareness-raising, population management,and vaccination	Citizens	Vaccination infrastructure and public awareness	Sanitary	Perception of benefits and risk, level of knowledge, behaviour, and representations				Vaccine infrastructures
Glass and Barens	2013	Eliminating infectious diseases of livestock: A metapopulation model of infection control	Modelisation	Economics	Australia	Global	Recommendation	Livestock	Infectious diseases	N.A	Vaccination	Regulatory: quarantine	Decision-makers	Efficacity	Sanitary					Livestock density	Health/biological (pathogen characteristics)
Gonzales et al.	2021	Cost-effectiveness of the national dog rabies prevention and control program in Mexico, 1990–2015	Survey	Economics	Mexico	National	Comparison of the vaccination programme with a counterfactual	Dog	Rabies	Routine	Vaccination	Regulatory and system	Citizens	Cost per case (human and dog), dog vacciantion campaign, cost of surveillance and cost-effectiveness	Sanitary and economic			Cost-effectivness of campaign over 25 years
Good et al	2011	Impact of the national full herd depopulation policy on the recurrence of bovine tuberculosis in Irish herds, 2003 to 2005	Survey	Epidemiology	Ireland	National	Comparison of biosecurity	Cattle	Bovine tuberculosis	Routine	Biosecurity	Regulatory and private: culling	Farmers	Effectiveness	Sanitary		Regulation of depopulation			Livestock system
Gormley et al.	2016	A modelling framework for predicting the optimal balance betweencontrol and surveillance effort in the local eradication of tuberculosisin New Zealand wildlife	Modelisation	Economics	New-Zeland	National	Comparison of biosecurity	Cattle	Bovine tuberculosis	Routine	Surveillance and biosecurity	Regulatory : samples	Farmers and decision-makers	Cost-effectiveness, effect of depopulation of badgers	Sanitary and economic			Cost and benefits of programmes options, optimal allocation
Gormley et al.	2018	Cost-based optimization of the stopping threshold for local disease surveillance during progressive eradication of tuberculosis from New Zealand wildlife	Modelisation	Economics	New-Zeland	National	Comparison of biosecurity	Cattle	Bovine tuberculosis	Routine	Surveillance	Regulatory	Decision-makers	Cost-effectiveness	Sanitary and economic			Costs
Govindaraj et al.	2018	Economic impacts of avian influenza outbreaks in Kerala,India	Quantitative	Economics	India	Region	Short term impact of AI outbreak for farmers, local markets, tourism	Poultry	Avian influenza	Crisis	Surveillance and culling	Regulatory	Decision-makers	Cost	Economic		Government investments	Costs, death, destruction of food, other markets reaction
Groenendaal et al.	2015	Cost-benefit analysis of vaccination against Mycobacterium avium ssp. paratuberculosis in dairy cattle, given its cross-reactivity with tuberculosis tests	Quantitative	Economics	USA	Farm	Evaluation	Cattle	Johne's disease	Crisis	Vaccination	Private	Farmers	Cost-effectiveness	Sanitary and economic			Costs		Livestock system
Gröndal et al.	2023	Perspectives of on-farm biosecurity and disease prevention among selected pig veterinarians and pig farmers in Sweden	Suvrey	Sociology	Sweden	Farm	Practices	Pig	Infectious diseases	Routine	Biosecurity	Private	Farmers and vets	Working conditions and acceptability	Sanitary and professional	Practice and knowledege			Work	Livestock system
Guétin-Poirier et al	2022	A framework for multicriteria decision-aid analyses in animal health surveillance applied to periodic screening for French bovine tuberculosis	Quantitative	Epidemiology	France	National	Recommendation	Cattle	Bovine tuberculosis	Routine	Surveillance	Regulatory	Decision-makers	Multiple	Sanitary	Acceptability		Costs	Work	Livestock system	Sanitary
Guignat et al.	2017	Effectiveness and practicality of control strategies for African swine fever: what do we really know?	Survey	Epidemiology	Worldwide	International	Recommendation	Pig	African swine fever	Crisis	Control	Regulatory and private	Decision-makers	Multiple	Sanitary	Acceptability	Norms
Gunarathne et al.	2015	Is Hiding Foot and Mouth Disease Sensitive Behavior for Farmers? A Survey Study in Sri Lanka	Survey	Socio-economics	Sri Lanka	Farm	Relationship between farmers knowledge and behavior	Cattle	FMD	Crisis	Surveillance and culling	Regulatory	Farmers	Awareness and acceptability	Sanitary and professional	Behaviour, representations, and level of knowledge		Willingness to accept compensation
Guo et al.	2016	Economic Analysis of Classical Swine Fever Surveillance in the Netherlands	Quantitative	Economics	Netherlands	Supply chain	Comparison of management interventions	Pig	Classical swine fever	Routine	Biosecurity and surveillance	Regulatory	Farmers	N.A	Sanitary and economic			Costs and benefits	Need veterinarians and lab for surveillance	Livestock system	Sanitary and biological
Ha	2021	Management of infectious animal diseases: the Korean experience	Qualitative	Public policy	Korea	National	Exploration on how to manages infectious animal diseases from a government perspective	N.A	FMD and avian influenza	Crisis	N.A	Regulatory	Farmers and decision-makers	Coordination of actors and emergency approach	Sanitary and political	Representations	The role of government, local government and autonomy, coordination
Haider et al	2010	Analysis of Avian Influenza with Special Focus on Pakistan	Survey	Public policy	Pakistant	National	Effect of an executive education program on awareness	Poultry	Avian influenza	Routine	Biosecurity and surveillance	Awareness	Farmers	Awareness and acceptability	Sanitary	Representations and level of knowledge
Halasa et al.	2016	Control of African swine fever epidemics in industrialized swine populations	Survey	Epidemiology and	Danemark	Farm	Control evaluation	Pig	African swine fever	Crisis	Surveillance and culling	Regulatory	Decision-makers	Cost-effectiveness	Sanitary and economic			Costs
Halasa et al	2020	The impact of changing farm structure on foot-and-mouth disease spread and control: A simulation study	Survey	Epidemiology and economics	Danemark	Farm	Evaluation	Cattle	FMD	Crisis	Surveillance and culling	Regulatory	Decision-makers	Cost-effectiveness	Sanitary and economic			Costs		Livestock system	Sanitary and biological
Hambilton et al	2016	Compensation and exotic livestock disease management: The views of animal keepers and veterinarians in England.	Survey	Psychology	UK	Farm	Evaluation	Livestock	Exotic diseases	Routine	Financial compensation	Regulatory	Farmers and vets	Awareness and acceptability	Sanitary	Representations
Hasanov et al.	2018	Assessing the impact of public education on a preventable zoonotic disease: rabies	Survey	Socio-economics	Azerbaidjan	Population	Effect of awareness campaign	Dog, cat, and cattle	Rabies	Routine	Biosecurity	Awareness campaign and regulatory	Citizens	Awareness and acceptability	Sanitary	Awareness and representations	Informations media
Hasanov et al.	2021	Descriptive study of cattle and dog rabies cases in the Sheki-Zagatala region of Azerbaijan (2015–2016): Knowledge, attitudes, and practices of people towards rabies	Survey	Psychology	Azerbaidjan	Population	Recommendation and awareness	Dog	Rabies	Routine	Biosecurity	Awareness campaign and regulatory	Citizens	Awareness and acceptability	Sanitary	Representations
Häsler et al.	2014	A One Health Framework for the Evaluation of Rabies Control Programmes: A Case Study from Colombo City, Sri Lanka	Modelisation	Economics	Sri Lanka	Population	Assessing feasibility of interventions	Dog	Rabies	Routine	Vaccination and biosecurity	Regulatory and private	Farmers and decision-makers	Cost-effectiveness and representations	Sanitary and economic	Representations, behaviours, attitudes, and ethics	Externalities and human health	Costs			Sanitary
Häsler et al.	2021	Cost-benefit and feasibility analysis for establishing a foot-and-mouth disease free zone in Rukwa region in Tanzania	Modelisation	Economics	Tanzania	Farm	Assessing the CB and feasibility of FMD management	Cattle	FMD	Crisis	Vaccination and biosecurity	Regulatory	Farmers	Cost-effectiveness	Sanitary and economic	Education of technicians	Border control	Price of vaccine	Availability of staff	Livestock system and animal tracebility	Sanitary
Hatch et al	2017	Towards Canine Rabies Elimination in South-Eastern Tanzania: Assessment of Health Economic Data	Quantitative	Economics	Tanzania	Farm	Evaluation	Dog	Rabies	Routine	Vaccination	Regulatory	Citizens	Cost-effectiveness	Sanitary and economic			Costs			Sanitary
Hautefeuille et al.	2020	Evaluation of vaccination strategies to control an avian influenza outbreak in French poultry production networks using EVACS tool	Quantitative	Epidemiology	France	Farm	Evaluation	Volaille	Avian influenza	Crisis	Vaccination and biosecurity	Regulatory	Farmers	Effectiveness	Sanitary					Livestock system	Sanitary
Hayama et al.	2013	Mathematical model of the 2010 foot-and-mouth diseaseepidemic in Japan and evaluation of control measures	Modelisation	Epidemiology	Japan	Farm	Evaluation	Cattle	FMD	Crisis	Vaccination and culling	Regulatory	Farmers	Effectiveness	Sanitary						Sanitary
Hayama et al.	2017	An economic assessment of foot and mouth disease in Japan	Modelisation	Epidemiology	Japan	Farm	Evaluation	Cattle	FMD	Crisis	Vaccination	Regulatory	Farmers	Cost-effectiveness	Sanitary and economic			Costs			Sanitary
Heilman et al.	2020	African Swine Fever in Mongolia: Course of the Epidemic and Applied Control Measures	Quantitative	Epidemiology	Mongolia	Global	Evaluation	Pig	African swine fever	Crisis	Control	Regulatory	Decision-makers	Actors coordination	Sanitary and political		Coordination
Hénaux et Calavas	2017	Evaluation of the cost-effectiveness of bovine brucellosis surveillance in a disease-free country using stochastic scenario tree modelling	Quantitative	Epidemiology	France	Farm	Evaluaton	Cattle	Brucellosis	Routine	Surveillance	Regulatory	Decision-makers	Cost-effectiveness	Sanitary and economic			Costs			Sanitary
Hergert et al.	2016	Risk factors associated with nonvaccination rabies status of dogs in KwaZulu-Natal, South Africa	Survey	Epidemiology	South Africa	Region	Risk factors of non vaccination	Dog	Rabies	Routine	Vaccination	Regulatory	Citizens	Risks	Sanitary	Knowledge				Access to vaccination	Sanitary
Hill et al.	2018	The impact of surveillance and control on highly pathogenic avian influenza outbreaks in poultry in Dhaka division, Bangladesh	Modelisation	Economics	Bangladesh	Farm	Recommendation	Poultry	Avian influenza	Crisis	Vaccination, surveillance and culling	Regulatory	Decision-makers	Effectiveness	Sanitary and economic		Coordination	Costs			Sanitary
Hinrichhe et Otte	2012	Large-Scale Vaccination for the Control of Avian Influenza: Epidemiological and Financial Implications	Quantitative	Economics	Asia	Farm	Recommendation	Poultry	Avian influenza	Crisis	Vaccination	Regulatory	Decision-makers	Effectiveness	Sanitary and economic			Costs		Livestock system	Sanitary
Hopker et al.	2021	Livestock vaccination programme participation among smallholder farmers on the outskirts of National Parks and Tiger Reserves in the Indian states of Madhya Pradesh and Assam	Survey	Socio-economics	India	Farm	Assessing factors influencing vaccination	Cattle	FMD	Routine	Vaccination	Regulatory	Farmers	Awareness and acceptability	Sanitary and professional	Representations and knowledge on vaccination			Access to vaccination services
Horrilo et al.	2022	A biosecurity survey on Iberian pig farms in Spain: Farmers' attitudes towards the implementation of measures and investment	Survey	Socio-economics	Spain	Farm	Factors infuencing biosecurity	Pig	N.A	Routine	Biosecurity	Private	Farmers	Awareness and acceptability	Sanitary and professional	Representations and attitudes towards biosecurity				Presence of farms infrastructure and livestock system
Hotes et al	2011	Salmonella Control Measures with Special Focus on Vaccination and Logistic Slaughter Procedures	Modelisation	Epidemiology	N.A	Farm	Evaluation of control measures	Pig	Salmonellosis	Routine	Vaccination and culling	Regulatory and private	Farmers	Effectiveness	Sanitary						Sanitary
Huang et al.	2016	Factors affecting Chinese broiler farmers’ main preventive practices inresponse to highly pathogenic avian	Survey	Epidemiology	China	Farm	Factors influencing control HPAI	Poultry	Avian influenza	Routine	Prevention, biosecurity and vaccination	Regulatory and private	Farmers	Effectiveness	Sanitary	Gender of household head, knowledge, representations, attitude towards risk, localisation	Geography	presence of subsidy	Farm size	Vaccination service availability and livestock system	Sanitary
Huang et al.	2017	Adoption of HPAI biosecurity measures: The Chinese broiler	Survey	Socio-economics	China	Farm	Factors influencing bioseccurity HPAI	Poultry	Avian influenza	Routine	Biosecurity	Regulatory and private	Farmers	Awareness and acceptability	Sanitary	Years of farming, risk preference, age, representations	Farmers organization	Marginal effect of income and costs	Farm certification, information channels	Vet knowledge,farm density	Sanitary
Hudson et al.	2016	A Survey of Dog Owners in Remote Northern Australian Indigenous Communities to Inform Rabies Incursion Planning	Survey	Psychology and public policy	Australia	Population	Measuring capciaity to control rabies	Dog	Rabies	Routine	Vaccination	Regulatory	Dog owners and citizens	Awareness and acceptability	Sanitary	Ability to report sick animals, public acceptance for new measure, representation
Hudson et al.	2019	Modelling targeted rabies vaccination strategies for a domestic dog population with heterogeneous roaming patterns	Survey	Epidemiology	Australia	Population	Recommendation	Dog	Rabies	Routine	Vaccination	Regulatory	Citizens	Effectiveness	Sanitary	Representations				Dressing
Hudson et al.	2019	Targeted pre-emptive rabies vaccination strategies in a susceptible domestic dog population with heterogeneous roaming patterns	Survey	Epidemiology	Australia	Population	Recommendation	Dog	Rabies	Routine	Vaccination	Regulatory	Citizens	Effectiveness	Sanitary			Efficacity		Dressing
Huneau-Salaün et al.	2022	Avian influenza outbreaks: evaluating the efficacy of cleaning and disinfection of vehicles and transport crates	Survey	Epidemiology	France	Slaughterhouse	Recommendation	Poultry	Avian influenza	Routine	Biosecurity	Regulatory and private	Farmers	Effectiveness	Sanitary					Technical characteristics	Sanitary
Hutchings et al.	2013	A Strategic Approach to Eradication of Bovine TB from Wildlife in New Zealand	Quantitative	Epidemiology	New-Zeland	Farm	Recommendation	Cattle	Bovine tuberculosis	Routine	Eradication	Regulatory and private	Farmers	Effectiveness	Sanitary					Livestock system	Sanitary
Iddi et al.	2023	Assessment of knowledge, attitude, and practice of dog owners to rabies disease in Kahama town council, Shinyanga region, Tanzania	Survey	Socio-economics	Tanzania	Population	Attitudes towards Rabies and recommendations	Dog	Rabies	Routine	Vaccination	Regulatory	Citizens	Awareness and acceptability	Sanitary	Knowledge and vaccination attitude, representation and profession
Indrawan et al.	2018	Linking Supply Chain Governance and Biosecurity in the Context of HPAI Control in Western Java: A Value Chain Perspective	Survey	Socio-economics	Java	Sector	Value chain approach of HPAI and recommendations	Poultry	Avian influenza	Routine	Biosecurity	Regulatory and private	Sector	Effectiveness	Sanitary and economic		Governance and coordination	Costs
Innes et al.	2022	Enhancing global health security in Thailand: Strengths and challenges of initiating a One Health approach to avian influenza surveillance	Quantitative	Economics and public policy	Thailand	National	Evaluation of public health surveillance systems	Poultry	Avian influenza	Crisis	Surveillance	Regulatory	Decision-makers	Effectiveness	Sanitary and political		Coordination		Challenges of interoperability, strengths: sensitivity, timeliness, stability, simplicity, representativeness
Iscaro	2022	Analysis of surveillance and prevention plan for African Swine Fever in Italy in 2020	Quantitative	Epidemiology	Italy	Farm	Recommendations	Pig	African swine fever	Routine	Surveillance	Regulatory	Decision-makers	Effectiveness	Sanitary and political					Livestock system
Islam et al.	2021	Zoonotic tuberculosis knowledge and practices among cattle handlers in selected districts of Bangladesh	Survey	Socio-economics and epidemiology	Bangladesh	Farm	Assessing knowledge of control TB and recommendations	Cattle	Bovine tuberculosis	Routine	Control	Regulatory and private	Farmers	Effectiveness	Sanitary		Level of education, and representations			Livestock system
Islam et al.	2023	Assessment of biosecurity measures in commercial poultry farms of Rajshahi district in Bangladesh	Survey	Epidemiology	Bangladesh	Farm	Recommandation	Poultry	N.A	Routine	Biosecurity	Regulatory and private	Farmers	Effectiveness	Sanitary					Livestock system
Ismael et al	2021	Assessment of Biosecurity Status in Commercial Chicken Farms Found in Bishoftu Town, Oromia Regional State, Ethiopia	Quantitative	Epidemiology	Ethiopia	Elevage	recommandation	Poultry	N.A	Routine	Biosecurity	Regulatory and private	Farmers	Effectiveness	Sanitary					Livestock system
Ivanova et Ivanova	2019	ECONOMIC MODEL FOR CALCULATION OF DIRECT AND INDIRECT ECONOMICAL LOSSES FROM AFRICAN SWINE FEVER OCCURRENCE	Modelisation	Economics	Blugaria	Farm	Recommendation	Pig	African swine fever	Routine	Biosecurity	Regulatory and private	Farmers	Cost-effectiveness	Sanitary and economic			Costs
Lejeune et Kersting	2010	Zoonoses: An Occupational Hazard for Livestock Workers and a Public Health Concern for Rural Communities	Review	Epidemiology	USA	Farm	Recommendation	Livestock	Zoonosis	Routine	Awareness	Private, information campaign	Farmers and stakeholders	Information	Sanitary and professional	Representations and behaviours			Working conditions		Sanitary
Jacquinet et al.	2022	Lessons learned from three avian influenza simulation exercises in the southwest of France	Simulations	Socio-economics	France	National	Simulation exercie HPIA management	Poultry	Avian influenza	Routine	Control	Private, information campaign	Farmers and stakeholders	Awareness and acceptability	Sanitary and professional	Representation, behaviours	Coordination		Collaborations, importance of communication among staekholders, establish a crisis management organization, interoperability of data across organization, and regions, develop support material for awareness	Livestock system
Jemburu et al.	2015	Farmers’ Intentions to Implement Foot and Mouth Disease Control Measures in Ethiopia	Survey	Socio-economics and epidemiology	Ethiopia	Farm	Farmers intnetions to control FMD	Cattle	FMD	Routine	Control and vaccination	Regulatory and private	Farmers	Awareness and acceptability	Sanitary	Representations, behaviours, and education	Coordination	Cost of vaccination	Contribution of livestock to livelihood	Handling facility	Sanitary
Jemburu et al.	2020	Farmers’ willingness to pay for foot and mouth disease vaccine in different cattle production systems in Amhara region of Ethiopia	Survey	Epidemiology and economics	Ethiopia	Farm	Farmers willingness to pay	Cattle	FMD	Routine	Vaccination	Regulatory	Farmers	Cost-effectiveness	Sanitary and economic	Knowledge about vaccination and livelihood system		Cost of vaccination			Sanitary
Jeon et al.	2019	Determining the post-elimination level of vaccination needed to prevent reestablishment of dog rabies	Survey	Epidemiology and economics	N.A	Population	Recommendations	Dog	Rabies	Routine	Vaccination	Regulatory	Citizens	Cost-effectiveness	Sanitary and economic			Costs			Sanitary
Jewitt et al.	2023	Exploring the responses of smallscale poultry keepers to avian influenza regulations and guidance in the United Kingdom, with recommendations for improved biosecurity messaging	Survey	Socio-economics and psychology	UK	Farm	Multiscale behaioral change model	Poultry	Avian influenza	Routine	Control	Regulatory and private	Farmers	Awareness and acceptability	Sanitary	Representation and behaviors	Impact of policy resistance to measures which will disturb current practices, HPAI regulations unclear and poorly targeted at small scale frmers			Livestock system
Jha et al.	2020	Public service delivery survey in reference to FMD-control programme in Mathura	Quantitative	Economics	India	Global	Recommendations	Cattle	FMD	Routine	Control	Regulatory and private	Stakeholders	Effectiveness	Sanitary and political	Representation and behaviors	Coordination	Costs
Jiménez-Ruiz et al.	2022	Characterization and management of interaction risks between livestock and wild ungulates on outdoor pig farms in Spain	Quantitative	Epidemiology	Spain	Sector	Recommendations	Wildlife	Infectious diseases	Routine	Control	N.A	Stakeholders	Effectiveness	Sanitary					Livestock system	Sanitary
Jo et al	2021	African Swine Fever in wild boar: Assessing interventions in South Korea	Qualitative	Epidemiology	South Korea	Sector	Assessing intervention to control wild boar ASF	Pig	African swine fever	Routine	Control	Regulatory and private	Governement	Effectiveness	Sanitary		Coordination and capacity of intervention		Risk of opportunity effect for a reward to reporting carcasses without management of risk	Fencing and capacity to act rapidly	Sanitary
Johnson et al.	2022	Investigating e􀀀ective testing strategies for the control of Johne’s disease in western Canadian cow-calf herds using an agent-based simulation model	Modelisation	Economics	Canada	Sector	Recommendations	Cattle	Johne's disease	Crisis	Surveillance and culling	Regulatory	Stakeholders	Effectiveness	Sanitary					Livestock system	Sanitary
Judge et al	2011	Effectiveness of Biosecurity Measures in Preventing Badger Visits to Farm Buildings	Quantitative	Epidemiology	UK	Farm	Recommendations	Cattle	Bovine tuberculosis	Routine	Biosecurity	Private	Farmers	Effectiveness	Sanitary					Livestock system
Kabeta et al.	2015	Knowledge, Attitudes and Practices of Animal Bite Victims Attending an Anti-rabies Health Center in Jimma Town, Ethiopia	Survey	Epidemiology	Ethiopia	Population	Factors affecting rabies	Dog	Rabies	Crisis	Vaccination	N.A	Dog owners	Awareness and acceptability	Sanitary	Level of education, knowledge of disease, houshold location, employment
Kanda et al.	2021	Public health implication towards rabies elimination in Sri Lanka: A systematic review	Review	Epidemiology	Sri Lanka	Population	Recommandations	Dog	Rabies	Crisis	Vaccination and prevention	N.A	Citizens	Awareness and public policy	Sanitary	Representations, and behaviours	Political measures
Kankya et al.	2022	Awareness, Knowledge, and Perceptions Regarding Rabies Prevention Among Rural Communities in Masaka District, Central Uganda: A Qualitative Study	Survey	Psychologie	Uganda	Population	Attitudes towards rabies prevention	Dog	Rabies	Crisis	Vaccination and prevention	N.A	Dog owners	Awareness and public policy	Sanitary	Natural alternative to vaccination, role of dog in society (protection)	Political measures
Kao et al.	2018	Modeling cost-effectiveness of risk-based bovine tuberculosis surveillance in Minnesota	Modelisation	Epidemiology	USA	Farm	Recommendations	Cattle	Tuberculosis bovine	Routine	Surveillance and culling	Public	Farmers	Effectiveness	Sanitary		Choice of surveillance systems	Costs			Sanitary
Karolemeas et al.	2012	The Effect of Badger Culling on Breakdown Prolongation and Recurrence of Bovine Tuberculosis in Cattle Herds in Great Britain	Evaluation	Epidemiology	UK	Farm	Recommendations	Cattle	Tuberculosis bovine	Routine	Surveillance and culling	Public	Farmers	Effectiveness	Sanitary		Choice of surveillance systems				Sanitary
Kazadi et al.	2017	Determinants of dog owner-charged rabies vaccination in Kinshasa, Democratic Republic of Congo	Evaluation	Epidemiology	Congo	Population	Effect of control on reccurence of disease	Dog	Rabies	Routine	Vaccination	N.A	Citizens	Awareness and acceptability	Sanitary	Representations and behaviours
Kelly et al.	2016	Knowledge of Bovine Tuberculosis, Cattle Husbandry and Dairy Practices amongst Pastoralists and Small-Scale Dairy Farmers in Cameroon	Evaluation	Epidemiology	Cameroon	Farm	Recommendations	Cattle	Bovine tuberculosis and brucellosis	Routine	Surveillance	Public	Farmers	Knowledge	Sanitary	Knwoledge of the disease and transmisson routes
Kim et al.	2010	Multi-agent modeling of the South Korean avian influenza epidemic	Modelisation	Epidemiology	South Korea	Farm	Recommendations	Poultry	Avian influenza	Crisis	Culling and quarantine	Public	Farmers	Effectiveness	Sanitary					Livestock system	Sanitary
Kim et Park	2020	Multi-criteria decision analysis to evaluate foot and mouth disease control strategies with the perspectives of Chief Veterinary Officers in the Asia–Oceania region	Modelisation	Epidemiology	Asia	Region	Recommandations	Cattle	FMD	Crisis	Vaccination and culling	Public	Authorities	Effectiveness	Sanitary		Mental health, welfare, air pollution, ground pollution	Cots of control, farm losses, export losses, industry losses and tourism losses		Livestock system	Epidemiological factors
Kipanyula et al.	2015	Why has canine rabies remained endemic in the Kilosa district of Tanzania? Lessons learnt and the way forward	Survey	Epidemiology	Tanzania	Population	Lessons of control program	Dog	Rabies	Routine	Vaccination	N.A	Dog owners	Awareness and acceptability	Sanitary	Knowledge, representations and behaviours
Kirkland	2011	Role of the diagnostic laboratories during the 2007 equine influenza outbreak in Australia	Evaluation	Epidemiology	Australia	N.A	N.A	Equine	Equine influenza	Routine	Surveillance	Public	N.A	Effectiveness	Sanitary		Choice of surveillance systems	Ressources		Importance of the presence of laboratory
Klein et al.	2023	Exploring pig farmers‘ decision-making concerning biosecurity measures against African Swine Fever	Survey	Psychology	Germany	Farm	N.A	Pig	African swine fever	Routine	Biosecurity	N.A	Farmers	Awareness and public policy	Sanitary and political	Representations and behaviours				Livestock system	Sanitary
Klein et al.	2024	Biosecurity measures for the prevention of African swine fever on German pig farms: comparison of farmers’ own appraisals and external veterinary experts’ evaluations	Survey	Psychology	Germany	Farm	N.A	Pig	African swine fever	Routine	Biosecurity	N.A	Farmers and vets	Awareness and acceptability	Sanitary	Representations, behaviours, knowledge and beliefs	Difficulty to apply biosecurity law			Livestock system and importance of veterinary officials and local veterinarians	Sanitary
Knight-Jones et al.	2016	Mass vaccination, immunity and coverage: modelling population protection against foot-and-mouth disease in Turkish cattle	Modelisation	Epidemiology	Turkey	Farm	N.A	Cattle	FMD	Crisis	Vaccination	Public	Farmers	Effectiveness	Sanitary		Choice of surveillance systems			Livestock system	Sanitary
Knobel et al.	2013	Dog Rabies and Its Control	Review	Epidemiology	N.A	Global	Recommendations	Dog	Rabies	Routine	Vaccination, culling and surveillance	N.A	Citizens	Effectiveness	Sanitary	Representations and behaviours	Political measures				Sanitary
Koleci et al.	2021	An Overview of Current Approaches and Challenges to the Control of Endemic Infectious Cattle Diseases in Albania	Review	Epidemiology	Albania	Farm	Recommendations	Cattle	Endemic diseases	Routine	Vaccination, culling and surveillance	N.A	Authorities	Effectiveness	Sanitary
Komaladara et al.	2018	Contract bonus systems to encourage biosecurity adoption on small-scale broiler farms in Indonesia	Quantitative	Economics	Indonesia	Industry	N.A	Poultry	N.A	Routine	Biosecurity	N.A	Farmers	Effectiveness	Sanitary			Costs, importance of contract bonus structure		Livestock system
Kompas et al.	2015	Food and biosecurity: livestock production and towards a world free of foot-and-mouth disease	Review	Economics	LMICs	Sector	N.A	Cattle	FMD	Routine	Biosecurity	N.A	Sector	Effectiveness and cost	Sanitary and economic			Costs		Livestock system
Kompas et al.	2020	Optimal surveillance against foot-and-mouth disease: A sample average approximation approach	Modelisation	Epidemiology	Australia	Farm	N.A	Cattle	FMD	Routine	Biosecurity	N.A	Sector	Effectiveness and cost	Sanitary and economic		Choice of surveillance systems	Costs			Sanitary
Korniienko et al.	2021	Retrospective analysis of the control and prevention of tuberculosis among cattle in Ukraine in the period 1994–2020	Evaluation	Epidemiology	Ukraine	Farm	N.A	Cattle	Bovine tuberculosis	Routine	Control and prevention	N.A	N.A	Effectiveness	Sanitary		Political measures	Costs		Livestock system
Kouam et al.	2018	Assessment of biosecurity level in small-scale broiler farms in the Western highlands of Cameroon (Central Africa)	Evaluation	Epidemiology	Cameroon	Farm	N.A	Poultry	N.A	Routine	Biosecurity	N.A	Farmers	Effectiveness	Sanitary		Biosecurity measures			Livestock system	Sanitary
Kouam et al.	2020	Management and biosecurity practices on pig farms in the Western Highlands of Cameroon (Central Africa)	Evaluation	Epidemiology	Cameroon	Farm	N.A	Pig	N.A	Routine	Biosecurity	N.A	Farmers	Effectiveness	Sanitary		Biosecurity measures			Livestock system	Sanitary
Kyong Ku et al.	2018	Investigation of bovine tuberculosis outbreaks by using a trace-back system and molecular typing in Korean Hanwoo beef cattle	Evaluation	Epidemiology	Korea	Farm	N.A	Cattle	Bovine tuberculosis	Routine	Surveillance	N.A	Farmers	Effectiveness	Sanitary		Choice of surveillance systems
Kung et al.	2011	Significant features of the epidemiology of equine influenza in Queensland, Australia,	Evaluation	Epidemiology	Australia	Farm	N.A	Equine	Equine influenza	Routine	Vaccination and biosecurity	N.A	N.A	Effectiveness	Sanitary		Political measures
Kurosawa et al.	2017	The rise and fall of rabies in Japan: A quantitative history of rabies epidemics in Osaka Prefecture, 1914±1933	Evaluation	Epidemiology	Japan	Global	N.A	Dog	Rabies	Routine	Vaccination and prevention	N.A	Citizens	Effectiveness	Sanitary	Representations and behaviours	Political measures
Kurscheid et al.	2015	Knowledge and Perceptions of Highly Pathogenic Avian Influenza (HPAI) among Poultry Traders in Live Bird Markets in Bali and Lombok, Indonesia	Survey	Psychology	Indonesia	Market	Knowledge and perceptions on biosecurity	Poultry	Avian influenza	Routine	Biosecurity and control	N.A	Farmers	Awareness and acceptability	Sanitary	Knwoledge, representations and behaviours				Livestock system
Kuster et al.	2015	Expert Opinion on the Perceived Effectiveness and Importance of On-Farm Biosecurity Measures for Cattle and Swine Farms in Switzerland	Survey	Psychology	Switzerland	Farm	Opinions on farm biosecurity	Pig and poultry	N.A	Routine	Biosecurity	N.A	Farmers	Effectiveness	Sanitary	Representations and behaviours				Livestock system
Kwan et al.	2018	Benefit-cost analysis of the policy of mandatory annual rabies vaccination of domestic dogs in rabies-free Japan	Quantitative	Economics	Japan	N.A	Benefice of vaccination	Dog	Rabies	Routine	Vaccination	N.A	Citizens	Effectiveness and cost	Sanitary and economic			Direct costs and indirect costs			Epidemiological factors
Lachica et al.	2019	Trends of Canine Rabies Lyssavirus and Impact of the Intensified Rabies Control Program in Davao City, Philippines: 2006–2017	Evaluation	Epidemiology	Philippines	City	Impact of control program	Dog	Rabies	Routine	Vaccination	N.A	Citizens	Effectiveness	Sanitary	Representations and behaviours	Political measures
Lacson et al.	2022	CURRENT STATUS OF THE ANTI-RABIES ACT OF 2007 THROUGH THE LENS OF KEY LOCAL GOVERNMENT OFFICIALS IN THE PROVINCE OF PAMPANGA, PHILIPPINES: A QUALITATIVE STUDY	Survey	Social sciences	Philippines	Region	Feasibility of implementation of antirabies act	Dog	Rabies	Routine	Vaccination and prevention	N.A	Citizens	Effectiveness	Sanitary	Representations and behaviours, training of staff	Informations dissemination	Allocation funds	Active participation of communities and policymakers, availability of vaccines		Status regarding trade
Laddomadda et al.	2019	Surveillance and control of African Swine Fever in free-ranging pigs in Sardinia	Evaluation	Epidemiology	Italy	Farm	N.A	Pig	African swine fever	Routine	Surveillance and education	N.A	Citizens	Effectiveness	Sanitary	Representations and behaviours		Costs		Livestock system	Sanitary
Ladreyt et al.	2018	In silico Comparison of Test-and-Cull Protocols for Bovine Tuberculosis Control in France	Evaluation	Epidemiology	France	Farm	N.A	Cattle	Bovine tuberculosis	Routine	Surveillance and culling	N.A	Farmers	Effectiveness and cost	Sanitary and economic	Representations and behaviours				Livestock system	Sanitary
Lahuerta-Marin et al.	2018	Key actors in driving behavioural change in relation to on-farm biosecurity; a Northern Ireland perspective	Survey	Psychology	Ireland	Farm	N.A	N.A	N.A	Routine	Biosecurity	N.A	Farmers	Awareness and acceptability	Sanitary	Education of farmers and staff		Importance of financial investments	Industry responsabilities
Lakew et al.	2022	Utility of the Intradermal Skin Test in a Test-and-Cull Approach to Control Bovine Tuberculosis: A Pilot Study in Ethiopia	Quantitative	Economics	Ethiopia	Farm	Test of new strategy of detection	Cattle	Bovine tuberculosis	Routine	Surveillance and culling	N.A	Farmers and government	Effectiveness	Sanitary		Choice of surveillance systems			Livestock system
Lambrou et al.	2020	Informing influenza pandemic preparedness using commercial poultry farmer knowledge, attitudes, and practices (KAP) surrounding biosecurity and self-reported avian influenza outbreaks in Nepal	Survey	Socio-economics and psychology	Nepal	Farm	Factors influencing biosecurity and HPAI control	Poultry	Avian influenza	Routine	Biosecurity and control	N.A	Farmers	Awareness and acceptability	Sanitary	Awareness and perceptions		Fear of monetary compensation lack		Livestock system	Loss of farm prestige
Langton et al.	2022	Analysis of the impact of badger culling on bovine tuberculosis in cattle in the high-risk area of England, 2009–2020	Evaluation	Epidemiology	UK	Farm	N.A	Cattle	Bovine tuberculosis	Routine	Culling	N.A	Farmers	Effectiveness	Sanitary		Political measures			Livestock system
Lapiz et al.	2012	Implementation of an Intersectoral Program to Eliminate Human and Canine Rabies: The Bohol Rabies Prevention and Elimination Project	Evaluation	Epidemiology	Philippines	City	N.A	Dog	Rabies	N.A	Vaccination	N.A	Citizens	Effectiveness	Sanitary	Representations and behaviours		Costs
Lauterbach et al.	2020	Adoption of recommended hand hygiene practices to limit zoonotic disease transmission at agricultural fairs	Evaluation	Epidemiology	Worldwide	Global	N.A	N.A	Zoonosis	Routine	Biosecurity	N.A	N.A	Effectiveness	Sanitary
Layton et al.	2017	Breaking the chain of zoonoses through biosecurity in livestock	Evaluation	Epidemiology	Worldwide	Global	N.A	N.A	Zoonosis	Routine	Biosecurity and vaccination	N.A	Stakeholders	Effectiveness	Sanitary		Political measures	Costs
Lazarova	2021	Capacities and resources for management of avian influenza outbreaks in Bulgaria	Survey	Epidemiology and social sciences	Bulgaria	National	Need to strenghten HPAI control	Poultry	Avian influenza	Routine	Surveillance and biosecurity	N.A	Stakeholders	Effectiveness	Sanitary		Necessity of legislative amendments and political measures	Costs	Implementation
Le et al.	2022	A systematic approach to illuminate a new hot spot of avian influenza virus circulation in South Vietnam, 2016–2017	Quantitative and qualitative	Epidemiology	Vietnam	Farm	Risk analysis of AIV prevalence	Poultry	Avian influenza	Routine	Surveillance and education	N.A	Farmers	Effectiveness	Sanitary	Representations	Choice of surveillance systems
Le Roux et al.	2018	Elimination of dog-mediated human rabies: the burden of human rabies in Africa	Review	Epidemiology	LMICs	International	N.A	Human	Rabies	Routine	Vaccination and prevention	N.A	Citizens	N.A	N.A	Representations and behaviours	Political measures	Costs
Lechenne et al.	2017	The Importance of a Participatory and Integrated One Health Approach for Rabies Control: The Case of N’Djaména, Chad	Survey	Epidemiology	Chad	City	N.A	Dog	Rabies	Routine	Prevention and education	N.A	Stakeholders	N.A	N.A	Representations and behaviours
Lee et Lao.	2018	Transmission dynamics and control strategies assessment of avian influenza A (H5N6) in the Philippines	Modelisation	Epidemiology	Philippines	Farm	N.A	Poultry	Avian influenza	Routine	Culling and quarantine	N.A	Stakeholders	Effectiveness	Sanitary		Political measures
Lefrançois et al.	2010	Surveillance of Avian Influenza in the Caribbean Through the Caribbean Animal Health Network: Surveillance Tools and Epidemiologic Studies	Evaluation	Epidemiology	Caribbean	Global	N.A	Poultry	Avian influenza	Routine	Surveillance	N.A	Stakeholders	Effectiveness	N.A		Choice of surveillance systems
Léger et al.	2017	Assessment of biosecurity and control measures to prevent incursion and to limit spread of emerging transboundary animal diseases in Europe: An expert survey	Survey	Social sciences	Europe	Global	N.A	N.A	Transboundary diseases	Routine	Biosecurity	N.A	Stakeholders	Effectiveness	N.A	Representations and behaviours	Political measures	Costs
Lembo et al.	2010	The Feasibility of Canine Rabies Elimination in Africa: Dispelling Doubts with Data	Evaluation	Epidemiology	Africa	Global	Feasibility of canine rabies elimination	Dog	Rabies	N.A	Vaccination, culling and surveillance	N.A	Stakeholders	Effectiveness	N.A	Representations and behaviours, lack of awareness	Political measures, low priority given to rabies control	Costs, financial constraints	Implementation	Lack of infrastructure for surveillance and control	Epidemiological factors
Leung et al.	2012	Avian Infl uenza and Ban on Overnight Poultry Storage in Live Poultry Markets, Hong Kong	Modelisation	Epidemiology	China	Market	N.A	Poultry	Avian influenza	N.A	Ban	N.A	Stakeholders	N.A	N.A					Livestock system
Lewis et al.	2017	Assessment of Effectiveness of Control Strategies Against Simulated Outbreaks of Highly Pathogenic Avian Influenza in Ontario, Canada	Modelisation	Epidemiology	Canada	Farm	N.A	Poultry	Avian influenza	N.A	Culling	N.A	Farmers	Effectiveness	N.A
Li et al.	2021	Knowledge, attitudes and practices regarding to rabies and its prevention and control among bite victims by suspected rabid animals in China	Survey	Social sciences	China	Individual	Attitudes towards prevention and control	Dog	Rabies	N.A	Awareness	N.A	Citizens	N.A	N.A	Representations and behaviours
Li et al.	2021	Wild animal and zoonotic disease risk management and regulation in China: Examining gaps and One Health opportunities in scope, mandates, and monitoring systems	Review	Epidemiology	China	National	N.A	N.A	Zoonosis	Routine	Surveillance	N.A	Stakeholders	Effectiveness	N.A		Choice of surveillance systems
Li et al.	2023	Government regulations, biosecurity awareness, and farmers’ adoption of biosecurity measures: Evidence from pig farmers in Sichuan Province, China	Survey	Psychology	China	Individual	N.A	Pig	N.A	Routine	Biosecurity and education	N.A	Farmers	N.A	N.A	Representations and behaviours				Livestock system
Lim et al.	2022	Tackling barriers to collective action for effective vaccination campaigns: rabies in rural Africa as an example	Review	Psychology	Africa	Population	N.A	Dog	Rabies	Routine	Vaccination	N.A	Stakeholders	N.A	N.A	Representations and behaviours
Limon et al.	2020	Socio-economic impact of Foot-and-Mouth Disease outbreaks and control measures: An analysis of Mongolian outbreaks in 2017	Evaluation	Economics	Mongolia	Farm	N.A	Cattle	FMD	Crisis	Control	N.A	Farmers	Effectiveness and cost	Sanitary and economic		Political measures	Costs
Lin et al.	2023	Analysing WAHIS Animal Health Immediate Notifications to Understand Global Reporting Trends and Measure Early Warning Capacities (2005–2021)	Evaluation	Epidemiology	LMICs	National	N.A	N.A	N.A	N.A	Surveillance	N.A	Stakeholders	Effectiveness	N.A		Choice of surveillance systems
Liu et al.	2015	Changing risk awareness and personal protection measures for low to high pathogenic avian influenza in live-poultry markets in Taiwan, 2007 to 2012	Survey	Social sciences	Taiwan	Individual	Attitudes towards HPAI	Poultry	Avian influenza	N.A	Prevention and education	N.A	Farmers	N.A	N.A	Education level, position in the working supply chain
Liu et al.	2016	Rabies Outbreaks and Vaccination in Domestic Camels and Cattle in Northwest China	Survey	Epidemiology	China	Individual	N.A	Cattle	Rabies	Crisis	Vaccination	N.A	Farmers	Effectiveness	N.A		Political measures
Liu et al.	2020	Combined control evaluation for Neospora caninum infection in dairy: Economic point of view coupled with population dynamics	Modelisation	Economics	N.A	Individual	N.A	Cattle	Neosporosis	N.A	Vaccination and surveillance	N.A	Farmers	Effectiveness and cost	Sanitary and economic		Political measures	Costs
Locke et al.	2019	An integrated management strategy to prevent outbreaks and eliminate infection pressure of American foulbrood disease in a commercial beekeeping operation	Evaluation	Epidemiology	Sweden	N.A	N.A	Bee	American foulbrood disease	N.A	Surveillance and quarantine	N.A	Farmers	Effectiveness	N.A		Political measures
Loi et al.	2019	Standardized Risk Analysis Approach Aimed to Evaluate the Last African Swine Fever Eradication Program Performance, in Sardinia	Evaluation	Epidemiology	Italy	Farm	N.A	Pig	African swine fever	Routine	Surveillance	N.A	Farmers	Effectiveness	N.A		Choice of surveillance systems			Livestock system
Longwoth et al.	2014	Economic Analysis of HPAI Control in the Netherlands II: Comparison of Control Strategies	Modelisation	Economics	Netherlands	Farm	N.A	Poultry	Avian influenza	N.A	Surveillance, vaccination and culling	N.A	Farmers	Effectiveness	N.A		Political measures			Livestock system	Sanitary
Longwoth et al.	2021	Management of Disease-triggered Shocks in Complex Value Chains: An Ex Ante Analysis of Market Effects of HPAI Control in the Dutch Egg Supply Chain	Modelisation	Economics	Netherlands	Sector	N.A	Poultry	Avian influenza	N.A	Vaccination	N.A	Stakeholders	Effectiveness and cost	Sanitary and economic			Costs		Livestock system	Sanitary
Lopes et al.	2022	Knowledge, attitudes, and practices of municipal veterinary practitioners towards echinococcosis	Survey	Psychology	Portugal	Individual	N.A	N.A	Echinococcosis	N.A	Education	N.A	Vets	N.A	N.A	Representations and behaviours
Lu et al.	2010	Epidemic Outbreaks, Diagnostics, and Control Measures of the H5N1 Highly Pathogenic Avian Influenza in the Kingdom of Saudi Arabia, 2007–08	Evaluation	Epidemioloy	Saudi Arabia	National	N.A	Poultry	Avian influenza	N.A	Surveillance	N.A	Stakeholders	Effectiveness	N.A		Choice of surveillance systems
Lupo et Prou	2016	Enhanced surveillance of shellfish mortality to improve early detection and investigation of outbreaks of exotic or emerging infectious diseases: An example of a mass mortality outbreak of mussels, France 2014	Survey	Epidemiology and social sciences	France	Nationa	N.A	Mussels	Exotic and emerging infectious diseases	N.A	Surveillance and education	N.A	Farmers	N.A	N.A	Representations and behaviours	Choice of surveillance systems		Importance of information network
Lyons et al.	2021	Economic Considerations for Advancement Through the Progressive Control Pathway: Cost–Benefit Analysis of an FMD Disease-Free Zone in Punjab Province, Pakistan	Evaluation	Economics	Pakistan	Region	N.A	Cattle	FMD	N.A	Surveillance, vaccination, culling and biosecurity	N.A	Farmers	Effectiveness and cost	Sanitary and economic		Political measures	Costs		Livestock system
Lysholm et al.	2020	Perceptions and practices among Zambian sheep and goat traders concerning small ruminant health and disease	Qurvey	Psychology	Zambia	Sector	Perceptions and attitutdes of farmers	Small ruminant	N.A	N.A	Prevention and education	N.A	Stakeholders	N.A	N.A	Representations and behaviours
Ma et al.	2014	Knowledge, attitudes and practices relating to influenza A(H7N9) risk among live poultry traders in Guangzhou City, China	Survey	Psychology	China	Individual	Factors associated with prevention	Poultry	Avian influenza	N.A	Prevention and education	N.A	Farmers	N.A	N.A	Poor knowledge, perceived lower susceptibility			Importance of information channels	Livestock system
MacDonald-Phillips et al.	2022	Dairy producer satisfaction and knowledge transfer with the veterinary administered risk assessment and management plan in a voluntary Johne’s disease control program	Survey	Psychology	N.A	Individual	N.A	Cattle	Johne's disease	N.A	Prevention and education	N.A	Farmers	Effectiveness	N.A	Representations and behaviours
Mačiulskis et al.	2020	The African Swine Fever Epidemic in Wild Boar (Sus scrofa) in Lithuania (2014–2018)	Evaluation	Epidemiology	Lithuania	Individual	N.A	Wild boar	African swine fever	N.A	Surveillance and culling	N.A	Hunters and stakeholders	N.A	N.A	Representations and behaviours		Costs
Maclachlan et al.	2022	Market Responses to Export Restrictions from Highly Pathogenic Avian Influenza Outbreaks	Modelisation	Economics	USA	Sector	N.A	Poultry	Avian influenza	N.A	Trade restrictions	N.A	Stakeholders	Cost	Economic
Mai et al.	2011	COMMUNITY KNOWLEDGE, ATTITUDES, AND PRACTICES TOWARD RABIES PREVENTION IN NORTH VIETNAM	Survey	Psychology	Vietnam	Population	Knowledge, attitudes towards rabies	Dog	Rabies	N.A	Education	N.A	Dog owners	N.A	N.A	Representations and behaviours, lack of awareness
Maja et al.	2020	Compartmentalisation: an example of a national official assurance system	Evaluation	Economics and epidemiology	South Africa	Sector	N.A	N.A	N.A	N.A	Surveillance and biosecurity	N.A	Stakeholders	N.A	N.A		Political measures	Costs
Makovska et al.	2021	Current issues and gaps in the implementation of rabies prevention in Ukraine in recent decades	Evaluation	Epidemiology	Ukraine	Population	N.A	Dog	Rabies	N.A	Surveillance and prophylaxis	N.A	Citizens	Effectiveness	N.A	Representations and behaviours	Coordination
Malik et al.	2012	Emergence and re-emergence of glanders in India	Evaluation	Epidemiology	India	N.A	N.A	N.A	Glanders	N.A	Biosecurity and culling	N.A	N.A	Effectiveness	N.A		Political measures
Mamum et al.	2024	Knowledge, attitudes and practices regarding zoonotic diseases among cat and dog owners in Bangladesh	Survey	Psychology	Bangladesh	Population	Knowledge attitutes towards zoonotic diseases	Cat and dog	Zoonosis	N.A	Prevention and education	N.A	Citizens	Effectiveness	N.A	Representations and behaviours, education link to knwoledge			Impact of social media as source of information
Manić et al.	2019	Epizootic features and control measures for lumpy skin disease in south‐east Serbia in 2016	Evaluation	Epidemology	Serbia	Faarm	N.A	Cattle	Lumpy skin disease	N.A	Vaccination, culling and ban	N.A	Farmers	Effectiveness	N.A		Political measures				Sanitary
Manyweathers et al.	2017	Risk Mitigation of Emerging Zoonoses: Hendra Virus and Non-Vaccinating Horse Owners	Survey	Epidemiology and social sciences	Australia	Individual	Risk mitaigation pratices	Equine	Hendra virus	N.A	Education and biosecurity	N.A	Vets	N.A	N.A	Beliefs, risks mitigations practices	Government subsidy would help		Trust in veterinarian	More uptake of neigbours is affected
Manyweathers et al.	2017	“Why won’t they just vaccinate?” Horse owner risk perception and uptake of the Hendra virus vaccine	Survey	Epidemiology and social sciences	Australia	Individual	Risk mitaigation pratices	Equine	Hendra virus	N.A	Education and vaccination	N.A	Horse owners	Effectiveness	N.A	Representations and behaviours, attitudes towards vaccine and authorities			Importance of relationship between vets and owners
Mapatse et al.	2022	Knowledge, attitudes, practices (KAP) and control of rabies among community households and health practitioners at the human-wildlife interface in Limpopo National Park, Massingir District, Mozambique	Survey	Psychology	Mozambique	Population	Knowledge attitutes towards rabies	Dog	Rabies	N.A	Prevention and education	N.A	Citizens	N.A	N.A	Lack of community based knowledge			Importance of professional training
Marais et al.	2019	BCG vaccination for bovine tuberculosis; conclusions from the Jerusalem One Health workshop	Evaluation	Epidemiology	Israel	Individual	N.A	Cattle	Bovine tuberculosis	N.A	Surveillance and culling	N.A	Farmers	Effectiveness	N.A	Acceptability		Costs			Sanitary
Marcondes et Day	2019	Current status and management of canine leishmaniasis in Latin America	Evaluation	Epidemiology	Latin America	Population	Managemet of leishmaniosis	Dog	Leihsmaniosis	N.A	Vaccination and culling	N.A	Owners and industry	Effectiveness	N.A	Controversy on ethics of culling seropositive	Political coordination	Expenses needed for prevention, cost of medical treatment		Current reliability of diagnostic test
Marsh et al.	2017	Animal health economics: an aid to decisionmaking on animal health interventions – case studies in the United States of America	Evaluation	Economics	USA	Sector	N.A	Cattle and poultry	FMD and avian influenza	N.A	Vaccination	N.A	Farmers and sector	Effectiveness and cost	Sanitary and economic			Costs
Marsot et al.	2014	Impact of Stakeholders Influence, Geographic Level and Risk Perception on Strategic Decisions in Simulated Foot and Mouth Disease Epizootics in France	Evaluation	Economics and epidemiology	France	Sector	Factors influencing FMD control	Cattle	FMD	N.A	Vaccination	N.A	Farmers and industry	Effectiveness	N.A	Attitudes and representations towards risks	Impact of public opinion (number of slaughtered herds) and political coordination	Cost of depopulation, cost of test, lab analysis, vaccination			Epidemiological data
Martell-Moran et al.	2011	Assessment of avian influenza surveillance and reporting needs of stakeholders in Michigan, 2007	Evaluation	Epidemiology	USA	Sector	N.A	Poultry	Avian influenza	N.A	Surveillance	N.A	Stakeholders	Effectiveness	N.A		Choice of surveillance systems
Martin et al.	2020	Is moving from targeted culling to BCG-vaccination of badgers (Meles meles) associated with an unacceptable increased incidence of cattle herd tuberculosis in the Republic of Ireland? A practical non-inferiority wildlife intervention study in the Republic of Ireland (2011-2017)	Evaluation	Epidemiology	Ireland	Farm	N.A	Cattle	Bovine tuberculosis	N.A	Vaccination and culling	N.A	Farmers	Effectiveness	N.A		Political measures				Sanitary
Martin et al.	2022	Factors Influencing Veterinarian Opinion on Reporting of Equine Strangles in the United States	Survey	Epidemiology	USA	Individual	N.A	Equine	Strangles	N.A	Surveillance	N.A	Vets	N.A	N.A	Representations and behaviours	Choice of surveillance systems
Martinez-Guiroja et al.	2021	Description and implementation of an On-farm Wildlife Risk Mitigation Protocol at the wildlife-livestock interface: Tuberculosis in Mediterranean environments	Evaluation	Epidemiology	Mediterranean	Global	N.A	Wildlife	Tuberculosis	N.A	Control	N.A	Farmers	Effectiveness	N.A		Political measures	Costs
Massei et al.	2017	Free-Roaming Dogs in Nepal: Demographics, Health and Public Knowledge, Attitudes and Practices	Survey	Psyvhology	Nepal	Population	N.A	Dog	Rabies	N.A	Vaccination and education	N.A	Citizens	Effectiveness	N.A	Representations and behaviours
Matsumoto et al.	2023	Retrospective investigation of the 2019 African swine fever epidemic within smallholder pig farms in Oudomxay province, Lao PDR	Evaluation	Epidemiology	Laos	Individual	N.A	Pig	African swine fever	N.A	Biosecurity	N.A	Farmers	Effectiveness	N.A		Political measures			Livestock system	Sanitary
Max et al.	2011	National control and eradication program of bovine tuberculosis in Chile	Evaluation	Epidemiology	Chili	National	N.A	Cattle	Bovine tuberculosis	N.A	Control	N.A	Farmers	Effectiveness	N.A		Political measures				Sanitary
Maxwell et al.	2017	Building the road to a regional zoonoses strategy: A survey of zoonoses programmes in the Americas	Evaluation	Epidemiology	Latin America	Region	N.A	N.A	Zoonosis	N.A	Surveillance	N.A	Authorities	N.A	N.A		Coordination
Maye et al.	2017	Using scenario-based influence mapping to examine farmers’ biosecurity behaviour	Survey	Social sciences	UK	Farm	N.A	Cattle	Bovine tuberculosis	N.A	Vaccination, culling and biosecurity	N.A	Farmers and authorities	Effectiveness	N.A	Representations and behaviours	Political coordination		Farming practices	Livestock system
Maye et al.	2020	Theories of Change in Rural Policy Evaluation	Survey	Social sciences	UK	Farm	N.A	Cattle	Bovine tuberculosis	N.A	Vaccination	N.A	Farmers and authorities	Effectiveness	N.A		Political coordination		Farming practices	Livestock system
Maye et al.	2023	Social research to understand farmer and agricultural stakeholder attitudes towards bovine tuberculosis vaccination of cattle	Survey	Social sciences	UK	Farm	N.A	Cattle	Bovine tuberculosis	N.A	Vaccination	N.A	Farmers and vets	Effectiveness and cost	Sanitary and economic	Representations and behaviours	Political coordination			Livestock system
Mazeri et al.	2021	Using data-driven approaches to improve delivery of animal health care interventions for public health	Survey	Epidemiology and economics	Malawi	Population	N.A	Dog	Rabies	N.A	Vaccination	N.A	Citizens	Effectiveness and cost	Sanitary and economic		Vaccination strategies	Costs			Sanitary
Mbaipago et al.	2022	General insights on obstacles to dog vaccination in Chad on community and institutional level	Survey	Epidemiology and economics	Chad	Popuation	Dog vaccination	Dog	Rabies	N.A	Vaccination	N.A	Dog owners and vets	Effectiveness and cost	Sanitary and economic	Cultural belief of vaccination effects, religious aspects	Coordination	Cost of vaccine itself, indirectect expenses	Unavailability f vaccine in veterinary services, lack of communicaiton and lack of training in veterinary curricula
Mbilo et al.	2018	Rabies in dogs, livestock and wildlife: a veterinary perspective	Evaluation	Epidemiology	Worldwide	Global	N.A	Dog, livestock and wildlife	Rabies	N.A	Vaccination	N.A	Authorities	Effectiveness	N.A		Coordination
McClaughlin et al.	2024	UK flockdown: A survey of smallscale poultry keepers and their understanding of governmental guidance on highly pathogenic avian influenza (HPAI)	Survey	Epidemiology	UK	Individual	Understanding governmental guidance	Poultry	Avian influenza	N.A	Vaccination and biosecurity	N.A	Farmers and authorities	Effectiveness	N.A	Awareness of guidance, familiarity with clinical signs	Trust in authority or lack of difficulty to reach keepers
McCulloc et Reiss.	2017	Bovine Tuberculosis and Badger Control in Britain: Science, Policy and Politics	Survey	Social sciences	UK	National	N.A	Badgers	Bovine tuberculosis	N.A	Culling	N.A	Farmers and authorities	Effectiveness	N.A	Representations and behaviours	Coordination		Farming practices
McCulloch et Reiss.	2017	Bovine Tuberculosis and Badger Culling in England: A Utilitarian Analysis of Policy Options	Survey	Social sciences	UK	National	N.A	Badgers	Bovine tuberculosis	N.A	Vaccination and culling	N.A	Farmers and authorities	Effectiveness	N.A	Moral group and value theory	Welfare analysis individual and collective levels, coordination and political measures
McLeod.	2010	Economics of Avian Influenza Management and Control in a World with Competing Agendas	Evaluation	Economics	Worldwide	Global	N.A	Poultry	Avian influenza	N.A	Biosecurity	N.A	Sector	Effectiveness	N.A			Costs and trade		Livestock system
McNeil et al.	2015	Community rabies knowledge and pet vaccination practices after a skunk rabies outbreak in Eddy County, New Mexico	Evaluation	Epidemiology	New Mexico	Population	N.A	Dog	Rabies	N.A	Vaccination	N.A	Citizens	Effectiveness	N.A	Knowledge of rabies danger, representations and behaviours		Costs and time barriers to vaccination
Medeiros et al.	2023	Survey on sanitary practices and knowledge about infectious diseases among equine owners in the State of Rio Grande do Norte, Brazil	Evaluation	Epidemiology	Brazil	Individual	N.A	Equine	Infectious diseases	N.A	Deworming	N.A	Equine owners	Effectiveness	N.A	Education and prevention			Importance of veterinary guidance
Adrien et al.	2017	Étude préliminaire Ç l'Évaluation de l'efficacitÉ de la surveillance de la tuberculose bovine en Élevage en France	Quantitative	Life Sciences	France	National	Surveillance costs	Cattle	Bovine tuberculosis	Routine	Surveillance	Testing and control practices	State, farmers, vets	Scenario testing	Economic and sanitary			Cost and effectiveness, economic impact
Alexandrov et al.	2011	Trapping as an alternative method of eradicating classical swine fever in a wild boar population in Bulgaria	Qualitative	Life Sciences	Bulgaria	Herd	Management options	Pig	Swine fever	Crisis	Vaccination	Trapping and culling	Vets	Animal density	Technical and sanitary					Industry structures, livestock systems and animal population density
Ameji et al.	2012	Awareness, knowledge, readiness to report outbreak and biosecurity practices towards highly pathogenic avian influenza in kogi state, nigeria	Survey	Life Sciences	Nigeria	Individual	Level KAP avian influenza and biosecurity	N.A	Avian influenza	Routine	Biosecurity and control	Isolation, treatment and management of dead birds	Farmers	Poor knowledge even if awareness	N.A	Representations, knowledge and values associated with the problem	Communication
Arthur et Suann	2011	Biosecurity and vaccination strategies to minimise the effect of an equine influenza outbreak on racing and breeding	Qualitative	Life Sciences	Australia	Sector	Equine influenza management measures	Equine	Equine influenza	Crisis	Biosecurity and vaccination	Quarantine and infrastructure	N.A	N.A	Economic and sanitary			Economic impact
Athambawa et al.	2021	Knowledge affecting foot-and-mouth disease vaccination behavior: traditional dairy farmers in the dry zone of Sri Lanka	Quantitative	Life Sciences	Sri Lanka	National	Acceptability of vaccination	Cattle	FMD	Crisis	Vaccination	Vaccination campaign	Farmers	Epizootic and crisis	N.A	Representations, professional experience
Backer	2015	Controlling highly pathogenic avian influenza outbreaks: An epidemiological and economic model analysis	Quantitative	Life Sciences	Netherlands	Region	Performance evaluation management measures	Poultry	Avian influenza	Crisis	Vaccination and biosecurity	Transport and culling, eradication	State and farmers	Scenario testing	Economic and sanitary			Cost and effectiveness, economic impact
Bambra et al.	2020	Equine influenza vaccination as reported by horse owners and factors influencing their decision to vaccinate or not	Quantitative	Life Sciences	UK	National	Vaccine acceptability	Equine	Equine influenza	Routine	Vaccination	Norms	Owners	Epizootic and acceptability	Sanitary	The breeder's experience in managing the disease, confidence in vet advice		Cost of measure			To show the animals or not
Bennett et Balcombe	2012	Farmers’ Willingness to Pay for a Tuberculosis Cattle Vaccine	Survey	Economics	UK	Individual	Representations and propensity to pay for vaccines	Cattle	Bovine tuberculosis	Routine	Vaccination	N.A	Farmers	Representations to consider, propensity to pay, perception of high vaccination benefits	Economic and sanitary	Representations, knowledge and values associated with the problem and the solution: representation of the benefit of vaccines		Willingness to pay
Bennett	2017	The political economy of bovine tuberculosis in Great Britain	Qualitative	Politics	UK	National	Control and acceptability	Cattle	Bovine tuberculosis	Routine	Control	Screening	State and citizens	Narrative on a controversy	Political		Controversy
Bergevoeta and van Asseldonk	2014	Economics of eradicating Foot-and-Mouth disease epidemics with alternative control strategies	Quantitative	Economics	Netherlands	Region	Compare cost of vaccination strategy with systematic slaughter of herds	Cattle, sheep and pig	FMD	Crisis	Vaccination	Norms	Farmers	N.A	N.A			Costs
Beyene et al.	2018	Understanding Factors Influencing Dog Owners’ Intention to Vaccinate Against Rabies Evaluated Using Health Belief Model Constructs	Survey	Sociology	Ethiopia	Individual	Factors associated with the intention to vaccinate your dog	Dog	Rabies	Routine	Vaccination	Vaccination campaign	Dog owners	Low level of education	N.A	Representations, knowledge, education level
Beyene et al.	2020	Policy Perspectives of Dog-Mediated Rabies Control in Resource-Limited Countries: The Ethiopian Situation	Quantitative	Economics	Ethiopia	National	Vaccine effectiveness	Dog	Rabies	Routine	Vaccination	Norms	Dog owners	Acceptability	Economic and sanitary			Distribution of measurement costs
Boklund et al.	2013	Comparing control strategies against foot-and-mouth disease: Will vaccination be cost-effective in Denmark?	Quantitative	Life Sciences	Danemark	Region	Evaluation of different strategies for controlling foot-and-mouth disease in cattle	Cattle	FMD	Crisis	Vaccination	Size reduction, vaccination campaign	Farmers	N.A	Economic and sanitary			Costs and economic impacts
Calderón Díaz et al.	2020	Financial Analysis of Herd Status and Vaccination Practices for Porcine Reproductive and Respiratory Syndrome Virus, Swine Influenza Virus, and Mycoplasma hyopneumoniae in Farrow-to-Finish Pig Farms Using a Bio-Economic Simulation Model	Quantitative	Economics	Ireland	National	Vaccine effectiveness	Pig	Infectious diseases	Routine	Vaccination	Voluntary norms and standards	Farmers	Epizootic	Economic			Costs and effectiveness
Caporale et al.	2012	Surveillance strategies for foot and mouth disease to prove absence of disease and absence of viral circulation	Qualitative	N.A	N.A	Region and national	Surveillance strategies	N.A	FMD	Routine	Surveillance and vaccination	International standards and codes (OIE) and participation	N.A	Limits of tests and diagnostics, vaccination	Technical		Social participation		Functioning of organisations, coordination of professionals, availability and access to vet services
Christley et al.	2011	Responses of farmers to introduction in England and Wales of pre-movement testing for bovine tuberculosis	Survey	N.A	UK	Individual	Impacts of test measures prior to travel on farmers' choices	Cattle	Bovine tuberculosis	Crisis and routine	Diagnostic	Tests: animal movements/buying/selling	Farmers	N.A	Economic and sanitary	Representations, knowledge and values associated with the problem		Economic and commercial impact, buying and selling preferences/decisions		Animal movements
Ciaravino et al.	2017	Farmer and Veterinarian Attitudes towards the Bovine Tuberculosis Eradication Programme in Spain: What Is Going on in the Field?	Qualitative	Life Sciences	Spain	Farm	Perceptions and attitudes	Cattle	Bovine tuberculosis	Routine	Surveillance	N.A	Farmers	Institutional context	Sanitary	Representations	Institutional design
Conan et al.	2013	Cluster randomised trial of the impact of biosecurity measures on poultry health in backyard flocks	Quantitative	Life Sciences	Cambodia	Region	Evaluating the effectiveness of easy-to-apply biosecurity measures	Poultry	Influenza	Routine	Biosecurity	Norms	Farmers	Implementing basic biosecurity measures in backyard flocks does not reduce the spread of infectious diseases	Sanitary					Epidemiology
Damiaans et al.	2019	Biosecurity practices in Belgian veal calf farming: Level of implementation, attitudes, strengths, weaknesses and constraints	Survey	N.A	Belgium	Herd	Current implementation of biosecurity in veal farms	Cattle	Infectious diseases	Routine	Biosecurity	Norms	Farmers, vets, technicians	Preventive measures	Sanitary				Certain inherent characteristics of veal production make it very difficult to implement a number of biosecurity measures
Delgado et al.	2012	Utilizing qualitative methods in survey design: Examining Texas cattle producers’ intent to participate in foot-and-mouth disease detection and control	Qualitative	Socio-psychology	USA	Region	Farmers' motivation for vaccination (method based on the theory of planned behaviour)	Cattle	FMD	Routine	Vaccination	Communication strategies	Farmers and vets	N.A	N.A	Behaviours
Delgado et al.	2014	Distribution of cow-calf producers’ beliefs about reporting cattle with clinical signs of foot-and-mouth disease to a veterinarian before or during a hypothetical outbreak	Survey	Socio-psychology	USA	Region	Farmers' beliefs about foot-and-mouth disease and its clinical signs	Cattle	FMD	Routine	Surveillance	Norms	Farmers	Better training for farmers in detecting signs of foot-and-mouth disease to improve passive surveillance of the spread of the disease in herds	Sanitary	Representations and knowledge	Organization
Denver et al.	2016	The costs of preventive activities for exotic contagious diseases-A Danish case study of foot and mouth disease and swine fever	Quantitative	Economics	Danemark	National	Surveillance costs	N.A	FMD and swine fever	Crisis	Prevention	N.A	Sector and state	Uncertainty on model parameters	Economic and sanitary			Costs and economic impact
Díez et Coelho	2014	Cattle producer knowledge toward bovine tuberculosis and implications to its control	Survey	Socio-psychology	Portugal	Region	Farmers' knowledge of bovine tuberculosis	Cattle	Bovine tuberculosis	Routine	Control	Training	Farmers	N.A	Sanitary	Representations and knowledge
Dórea et al.	2017	Evaluation of Strategies to Control a Potential Outbreak of Foot-and- Mouth Disease in Sweden	Quantitative	Life Sciences	Sweden	National	Surveillance performance	Cattle	FMD	Crisis	Vaccination	Depopulation and regulation	State, vets, and farmers	Model	Sanitary and economic			Costs and economic impact		Structure of the sector
Dressler et al.	2010	Economic Analysis of the Cross-Reactivity of Johne’s Disease Vaccination with Tuberculosis in Dairy Cattle	Quantitative	Economics	USA	Region and national	Vaccination costs	N.A	Bovine tuberculosis	Routine	Vaccination	N.A	N.A	Cross-reactivity	Economic			Vaccination costs
Dürr et al.	2014	Evaluation of the benefit of emergency vaccination in a foot-and-mouth disease free country with low livestock density	Quantitative	Life Sciences	Switzerland	Region	Emergency measures to be taken in the event of an outbreak of foot-and-mouth disease in previously unaffected territory	Pig and ruminants	FMD	Crisis	Vaccination	Emergency vaccination campaign	Farmers and state	N.A	Sanitary					Animal movements
Dürr et al.	2013	Evaluation of control and surveillance strategies for classical swine fever using a simulation model	Quantitative	Life Sciences	Switzerland	Region	Evaluate preventive culling and emergency vaccination are advisable in low-to-moderate density areas and the influence of initial conditions of epidemic on its severity	Pig	Classical swine fever	Crisis	Vaccination and culling	Vaccination campaign	Farmers and state	N.A	Sanitary					Animal movements
Ebata et al.	2020	Why behaviours do not change: structural constraints that influence household decisions to control pig diseases in Myanmar	Qualitative	Sociology	Myanmar	National	Acceptability and change	Pig	N.A	Routine	Control	N.A	Farmers	N.A	Sanitary and technical					Structural constraints
Elbers et al.	2010	To report or not to report: a psychosocial investigation aimed at improving early detection of avian influenza outbreaks	Survey	Psychology	Netherlands	Individual	Obstacles disease declaration	Poultry	Avian influenza	Routine and crisis	Control	Reporting cases	Farmers, vets and authorities	Obstacles of decleration	Sanitary	Trust/distrust (even annoyance) between actors, shame, guilt about the harm and the problem, representations, knowledge and values associated with the problem
Enticott et al.	2012	Farmers’ confidence in vaccinating badgers against bovine tuberculosis	Survey	Sociology	UK	Region	Farmers' views on badger vaccination	Cattle	Bovine tuberculosis	Routine	Biosecurity	Norms	Farmers	N.A	N.A	Representations
Fasina et al.	2012	The cost-benefit of biosecurity measures on infectious diseases in the Egyptian household poultry	Quantitative	Economics	Egypt	Region	Impact of biosecurity measures in domestic livestock farms	Poultry	Avian influenza	Routine	Biosecurity	Norms	Farmers and owners	N.A	Economic			Costs
Feng et al.	2017	Market impact of Foot-and-Mouth Disease control strategies: a UK case study	Quantitative	Economics	UK	National	Market impact and control strategies	Cattle	FMD	Crisis	Vaccination and eradication	Regulation	Sector	N.A	Economic			Economic impact
Fitzpatrick et al.	2016	One Health approach to cost-effective rabies control in India	Quantitative	Life Sciences	India	National	Cost-effectiveness of vaccination	Dog	Rabies	Routine	Vaccination	Vaccine	State	Transmission model	Sanitary			Costs
Frössling et al.	2016	Differing perceptions - Swedish farmers’ views of infectious disease control	Qualitative	Life Sciences	Sweden	Farm	Perceptions and attitudes	N.A	Infectious diseases	Routine	Biosecurity	Voluntary	Farmers	N.A	Technical	Gender, level of education, age
Garner et al.	2011	Evaluating the effectiveness of the response to equine influenza in the Australian outbreak and the potential role of early vaccination	Quantitative	Life Sciences	Australia	Sector	Modelisation and vaccine strategies	Equine	Equine influenza	Crisis	Vaccination and biosécurité	Movement control and zoning	Government and industry	N.A	Sanitary and economic			Economic impact
Garner et al.	2011	Evaluating the effectiveness of early vaccination in the control and eradication of equine influenza-A modelling approach	Modelisation	Life Sciences	Australia	Herd	Evaluation of control strategies	Equine	Equine influenza	Crisis	Vaccination and biosecurity	Movement control	N.A	N.A	Sanitary and economic			Economic impact
Guétin-Poirier et al.	2020	Integrating data of veterinarians’ practices in assessing the cost effectiveness of three components of the bovine tuberculosis surveillance system by intradermal tuberculin testing in French cattle farms through a scenario-tree approach	Quantitative	Economics	France	National	Cost-effectiveness	Cattle	Bovine tuberculosis	Crisis	Surveillance	Norms	Vets	Epizootic crisis	Economic	Perceptions		Cost and efficacity
Gutema et al.	2020	Evaluation of the Control Options of Bovine Tuberculosis in Ethiopia Using a Multi-Criteria Decision Analysis	Quantitative	Life Sciences	Ethiopia	National	Acceptability	Cattle	Bovine tuberculosis	Crisis	Surveillance, culling and vaccination	Norms	Farmers	Epizootic crisis	Sanitary			Financial compensation
Hadorn et al.	2013	Does emergency vaccination make sense as a supporting element in the control of foot-and-mouth disease in Switzerland?	Quantitative	Life Sciences	Switzerland	Region	Effectiveness of emergency vaccination versus culling during an FMD epidemic	Ruminants and pig	FMD	Crisis	Vaccination	Emergency vaccination	Farmers and state	N.A	Sanitary					Vacination radius
Häsler et al.	2012	A qualitative approach to measure the effectiveness of active avian influenza virus surveillance with respect to its cost: A case study from Switzerland	Quantitative	Economics	Switzerland	Region	Cost-effectiveness of a monitoring tool	Poultry	Avian influenza	Crisis	Surveillance	System	State	N.A	Economic and sanitary			Costs
Hernández-Jover et al.	2012	Pig producers’ perceptions of the Influenza Pandemic H1N1/09 outbreak and its effect on their biosecurity practices in Australia	Survey	Epidemiology	Australia	National	Assess pig farmers' perceptions of the virus, the financial impact of the epidemic and its influence on on-farm biosecurity practices	Pig	Influenza	Crisis	Education	Training system	Farmers	N.A	N.A	Level of education
Hodge et al.	2020	Acceptability and feasibility of proposed control and prevention strategies for bovine tuberculosis among Ethiopian dairy farmers and associated professionals	Qualitative	Life Sciences	Ethiopia	National	Acceptability	Cattle	Bovine tuberculosis	Crisis	Surveillance, culling, biosecurity and education	Norms and standards	Farmers	Epizootic crisis	Sanitary	Representations	Consistency with local situations
Huang et al.	2017	Chinese farmers’ willingness to accept compensation to practice safe disposal of HPAI infected chicken	Survey	Economics	China	Individual	KAP analysis of farmers for emergency measures	Poultry	Avian influenza	Crisis	Culling	Indemnisation	Farmers and government	Low financial resources of farmers	Sanitary			Economic costs and resources, public financial compensation, income level
Ilham et Iqbal	2011	Factors determining farmers’ decision on highly pathogenic avian influenza vaccination at the small poultry farms in Western Java	Survey	N.A	Java	Individual	Determinants of vaccination decisions	Poultry	Avian influenza	Routine	Vaccination	N.A	Farmers	Key determinants vaccination decisions: type of species, income from breeding	Sanitary	Representations, knowledge and values associated with the problem		Income level
Indrawan et al.	2020	The role of farm business type on biosecurity practices in West Java broiler farms	Quantitative and qualitative	Life Sciences	Indonesia	National	Biosecurity	Poultry	Avian influenza	Crisis	Biosecurity	Standars et voluntary norms	Farmers	N.A	Economic			Economic model of farms
Jemburu et al.	2016	Cost-benefit analysis of foot and mouth disease control in Ethiopia	Quantitative	Life Sciences	Ethiopia	National	Cost-effectiveness	N.A	FMD	Crisis	Vaccination	Voluntary	Farmers and state	Transmission model	Economic			Costs and effectiveness, economic impact
Jori et al.	2020	Application of the World Cafe method to discuss the efficiency of African swine fever control strategies in European wild boar (Sus scrofa) populations	Qualitative	Sociology	Europe	Continental	Acceptability	Wild boar	African swine fever	Crisis	Surveillance and culling	Population control (births, movements)	Professionals	Expert debates	N.A		Consensus between various players
Kadowaki et al.	2018	Socio-economic factors associated with voluntary rabies control measures in Vietnam	Survey	Life Sciences	Vietnam	Individual	Socio-economic factors associated with voluntary rabies control measures	Dog	Rabies	Routine	Vaccination	Vaccination campaign	Dog owners and vets	National programme for the prevention and elimination of rabies	Sanitary	Representations and knwoledge
Karki et al.	2015	Cost-benefit analysis of avian influenza control in Nepal	Quantitative	Life Sciences	Nepal	Individual	Cost-effectiveness	N.A	Avian influenza	Crisis	Vaccination	Regulation	Farmers and state	Economic model	Economic			Cost and benefice, economic impact
Kim et al.	2021	Control measures to African swine fever outbreak: active response in South Korea, preparation for the future, and cooperation	Qualitative	N.A	South Korea	National	Public policies	Pig	African swine fever	Crisis	Surveillance, culling, vaccination and biosecurity	Norms	Farmers	Epizootic crisis	N.A					Animal movements
Koskinen	2014	A Survey of Horse Owner’s Compliance with the Finnish Vaccination Program	Quantitative	Social sciences	Finland	National	Owners' vaccination practices and reasons for not vaccinating	Equine	Equine influenza	Routine	Vaccination	Obligation of vacination when taking part in sporting competitions	Horse owners	N.A	N.A			Return on investment			Animal exposition
Larkins et al.	2020	An economic case study of the control of dog-mediated rabies by an animal welfare organisation in Jaipur, India	Quantitative	Economics	India	Region	Effectiveness of management measures	Dog	Rabies	Routine	Vaccination and control	Birth control and vaccination campaign	Dog owners, vets and government	N.A	Economic			Cost and effectiveness
Lei and al.	2019	Knowledge, attitudes and practices towards avian influenza among live poultry market workers in Chongqing, China	Quantitatuve	Life Sciences	China	City	Acceptability	Dog	Rabies	Crisis	Vaccination	Norms	Dog owners	Epizootic	Sanitary	Level of poverty				Population density in the residential area and presence or absence of stray dogs
Lin et al.	2011	Accessible and inexpensive tools for global HPAI surveillance: A mobile-phone based system	Survey	N.A	South countries	Region and national	Surveillance system	N.A	Avian influenza	Crisis	Surveillance	Phone	Authorities, farmers and vets	Poor population	Sanitary		Stakeholder interaction/coordination	Income level
Little	2019	Negotiated Management Strategies for Bovine Tuberculosis: Enhancing Risk Mitigation in Michigan and the UK	Qualitative	Sociology	USA	Region	Acceptability and efficacity	Cattle	Bovine tuberculosis	Crisis	Biosecurity and vaccination	Norms	Farmers	Epizootic	Sanitary		Organization and empowerment
Major	2011	Hygiene practices to prevent the spread of equine influenza by humans	Qualitative	Life Sciences	Australie	Individual	Hygiene practices	Equine	Equine influenza	Routine and crisis	Biosecurity	Protocol: PPE, compartmentalisation, disinfection and isolation of objects and clothing, foot bath, hand disinfection	Vets	N.A	Sanitary
Makita et al.	2020	Quantitative Understanding of the Decision-Making Process for Farm Biosecurity Among Japanese Livestock Farmers Using the KAP-Capacity Framework	Quantitative	Life Sciences	Japan	Region	Acceptability and decision	Livestock	N.A	Routine	Biosecurity	N.A	Farmers	N.A	Sanitary	Knowledge and level of education
Marschik	2021	The Epidemiological and Economic Impact of a Potential Foot-and-Mouth Disease Outbreak in Austria	Quantitative	Economics	Austria	National	Economic impact and management measures	Cattle	FMS	Crisis	Surveillance	Cleaning and disinfection	Farmers	Cost of epizootic vs cost of measures	Economic			Costs and benefits
Mather and Marshall	2011	Living with disease? Biosecurity and avian influenza in ostriches	Qualitative	N.A	South Africa	Sector	Management of infectious diseases	Ostriches	Avian influenza	Routine	Biosecurity	N.A	Farmers, international institutions	International standardisation biosecurity, decentralised vet services	Sanitary		Institutional design, organisation, coherence, legibility and evaluation of public action		Functioning of veterinary organisations	Livestock system
Maye et al.	2014	Animal disease and narratives of nature: Farmers’ reactions to the neoliberal governance of bovine Tuberculosis	Qualitative	Sociology	UK	Farm	Reaction to the speech	Cattle	Bovine tuberculosis	Routine	Surveillance	N.A	Farmers	Impacts of speech	Political		Construction of public problems and framing
Medeiros et al.	2016	Cost-effectiveness of protocols for diagnosis of bovine tuberculosis in a naturally infected herd	Quantitative	Life Sciences	Brazil	Farm	Cost benefit screening	Cattle	Bovine tuberculosis	Routine	Surveillance	Tests and control practices	Farmers	Model	Sanitary and economic			Costs and benefits, economic impact
Mendes et al.	2020	Socially vs. Privately Optimal Control of Livestock Diseases: A Case for Integration of Epidemiology and Economics	Quantitative	Epidemiology and economics	Worldwide	N.A	Acceptability and implementation of management measures	Livestock	Infectious diseases	N.A	Control	N.A	Farmers	N.A	Economic and social	Social dimensions and individual characteristics of farmers		Economic dimensions
Mindekem et al.	2017	Cost Description and Comparative Cost Efficiency of Post-Exposure Prophylaxis and Canine Mass Vaccination against Rabies in N’Djamena, Chad	Quantitative	Economics	Chad	Region and national	Cost-benefit analysis of different control strategies	Dog	Rabies	Crisis	Vaccination and surveillance	Vaccination campaign, post-exposure prophylaxis, awareness-raising	Stakeholders	Low income country	Economic		Communication	Costs
Msoffe et al.	2010	Implementing poultry vaccination and biosecurity at the village level in Tanzania: a social strategy to promote health in free-range poultry populations	Survey	Politics	Tanzania	Region and national	Local management strategy	Poultry	Newcatsle disease	Routine and crisis	Vaccination biosecurity, surveillance and education	N.A	Technicians, vets	Information and information to various local players, delegation/location of action	Technical		Institutional design, organisation, coherence, legibility and evaluation of public action, communication
Müller et Freuling	2018	Rabies control in Europe: an overview of past, current and future strategies	Qualitative	N.A	Europe	Region and national	Mangement stratgeies	Wild animals	Rabies	Routine	Vaccination	Campaign vaccination	Interntional community	International governance	Sanitary and political		Institutional design and organization
Mwacalimba et al.	2013	Cost benefit analysis of tuberculosis control in wildlife-livestock interface areas of Southern Zambia	Quantitative	Economics	Zambia	National	Results of an economic simulation of the costs and benefits of measures to combat bovine tuberculosis	Cattle	Bovine tuberculosis	Crisis	Diagnostic and culling	System: testing and slaughter of cattle, pasteurisation of milk	Farmers	N.A	Economic			Costs and benefits
Nagel-Alne et al.	2014	The norwegian healthier goats programme - A financial cost-benefit analysis	Quantitative	Life Sciences	Norway	Farm	Welfare effect and eradiction	Goat	Infectious diseases	Routine	Control	Voluntary	Farmers	N.A	Economic			Economic impacts
Nampanya et al.	2014	Promoting transboundary animal disease risk management via a multiple health and husbandry intervention strategies in upland Lao PDR	Quantitative	Life Sciences	Laos	Farm	Perception	N.A	Infectious diseases	Routine	Control	Voluntary	Farmers	Knowledge, practices and attitudes	Economic	Representations, knowledge, behaviours		Economic impacts
Nantima et al.	2016	Enhancing knowledge and awareness of biosecurity practices for control of African swine fever among smallholder pig farmers in four districts along the Kenya-Uganda border	Quantitative	Life Sciences	Kenya	Farm	Awareness	Pig	African swine fever	Routine	Biosecurity	N.A	Farmers	Initial level of knowledge	N.A	Knowledge	Organization
Nedic et al.	2011	Management and control program for suppression and eradication of classical swine fever in Serbia	N.A	N.A	Serbia	Sector	Control program	Pig	Classical swine fever	Routine and crisis	Vaccination, culling, surveillance, and control	Free vaccination, tracing, identification, farm registration, trade control, vet notification legislation	Farmers and vets	Importance of pork production, economic costs of the disease	Sanitary and economic			Costs of disease and costs of treatment
Negro-Calduch et al.	2013	Assessment of biosecurity practices of small-scale broiler producers in central Egypt	Survey	Epidemiology	Egypt	Region	Level of adoption of basic biosecurity measures by small-scale producers, input suppliers and other players in the production chain	Poultry	Avian influenza	Routine	Biosecurity	Norms	Farmers, suppliers	N.A	Sanitary and political	Lack of confidence in state institutions	Follow-up on the implementation of measures	Financial compensation
O’Hagan et al.	2016	Farmers’ beliefs about bovine tuberculosis control in Northern Ireland	Survey	Life Sciences	UK	Farm	Perception	Cattle	Bovine tuberculosis	Routine	Vaccination and eradication	Voluntary	Farmers	Acceptability of management measures	Economic	Representations		Costs and economic impacts
Oliveira et al.	2018	Attitudes of Danish dairy farmers towards biosecurity	Survey	Sociology	Danemark	Herd	Understanding and adoption of biosecurity measures	Cattle	N.A	Routine	Biosecurity	Norms	Farmers	Conflicts between stakeholders	Political		Communication	Costs, economic ressources, income level	Professional coordination (conflicts)
Otter et al.	2018	Culling vs. emergency vaccination: A comparative economic evaluation of strategies for controlling classical swine fever in the EU	Quantitative	Economics	Europe	Region and national	Comparison of the economic costs of emergency vaccination and culling	Pig	Classical swine fever	Crisis	Vaccination	Emergency vaccination	N.A	Unfavourable regulatory environment	Economic			Cost comparison
Ozturk et al.	2020	Economic Analysis of Increasing Foot-and-Mouth Disease Vaccination Frequency: The Case of the Biannual Mass Vaccination Strategy	Quantitative	Economics	Turkey	National	Economic impact of vaccination	Cattle	FMD	Crisis	Vaccination	Norms	Farmers	Epizootic crisis	Economic			Cost-effectiveness of vaccination options
Paskin	2011	Surveillance and prevention in a non-affected state: Victoria	Qualitative	N.A	UK	Sector	Mangement of diseases	Equine	Equine influenza	Crisis	Surveillance and awareness	Media campaign, health protocols, tracing animals, stopping horse racing	Professionals in the equestrian sector, jockeys, suppliers, centre staff, citizens	Horse racing, riding schools, animal transport	Economic and sanitary		Communication			Sector structures, animal movements, livestock buildings
Perkins et al.	2011	Vaccination program in the response to the 2007 equine influenza outbreak in Australia	Qualitative	N.A	Australia	Sector	Management including vaccination	Equine	Equine influenza	Crisis	Vaccination, prevention and biosecurity	Notification of cases and restrictions on animal movements, emergency vaccination	Farmers	Theoretical model	Economic and sanitary			Economic incentives
Pramuwidyatama et al.	2019	A Systematic Evaluation of Measures Against Highly Pathogenic Avian Influenza (HPAI) in Indonesia	Qualitative and quantitative	Life Sciences	Indonesia	National	Acceptability and effectiveness	Poultry	Avian influenza	Crisis	Vaccination, biosecurity and culling	Norms and standards	Farmers	N.A	Sanitary	Representations
Pramuwidyatama et al.	2020	Understanding the Motivation of Western Java Smallholder Broiler Farmers to Uptake Measures Against Highly Pathogenic Avian Influenza (HPAI)	Qualitative and quantitative	Life Sciences	Java	Region	Acceptability of management measures	Poultry	Avian influenza	Crisis	Vaccination and surveillance	Norms and standards, cleaning and disinfection	Farmers	Attitudes and behaviours	N.A			Financial compensations			Type of measure
Putri et al.	2018	Contract bonus systems to encourage biosecurity adoption on small-scale broiler farms in Indonesia	Quantitative	Economics	Indonesia	Individual	Evaluation of contractual premium systems on their ability to encourage investment in biosecurity	Poultry	Avian influenza	Routine	Biosecurity	Contractual premiums	Farmers and industry	Small farm	Economic			Costs and economic resources (investments) better premiums and income level		Livestock system
Ratananakorn et Wilson	2011	Zoning and compartmentalisation as risk mitigation measures: an example from poultry production	Qualitative	N.A	Thailand	Sector	Practical compartmentalisation	Poultry	Avian influenza	Routine	Education and surveillance	Compartmentalisation, staff training, operational procedures, breeder information, biosecurity plan, national and international health standards	Farmers, government, vets, exporters	Mobilising financial, human, organisational and technical resources at national and local levels, international trade issues, public/private partnerships	Technical and sanitary		Institutional design, stakeholder interaction/coordination, communication	Economic resources of stakeholders, commercial and economic impact of a management measure
Roberts et al.	2018	Stakeholder perceptions of foot-and-mouth disease control in South Africa	Survey	Sociology	South Africa	Individual	Analysis of stakeholders' perceptions of control measures	Buffalo	FMD	Routine	Vaccination, biosecurity, and surveillance	N.A	Famers and vets	Preventive measures	Sanitary	Representations
Rogers and Cogger	2010	A cross-sectional survey of biosecurity practices on Thoroughbred stud farms in New Zealand	Survey	N.A	New-Zeland	Sector	Evaluation of biosecurity measures	Equine	Infectious diseases	Routine	Biosecurity	Quarantine, cleaning, disinfecting premises, changing clothes and washing hands	Farm staff and agricultural authorities	Animal movements, isolation protocol constraints, biosecurity limitations, lack of experience and confidence in agricultural authorities in preventing the emergence of diseases	Sanitary	Trust/distrust (even annoyance) between players				Animal movements
Ruhlmann	2015	Sentinel herders. Contemporary policies of surveillance of animal diseases in Mongolia	Survey	Sociology	Mongolia	National	Acceptability of surveillance	Livestock	Infectious diseases	Routine	Surveillance	Voluntary	State, vets, farmers, NGO	New role for breeders in surveillance	Sanitary	Representations	Public/private interactions, social participation
Sartore et al.	2010	The effects of control measures on the economic burden associated with epidemics of avian influenza in Italy	N.A	Economics	Italy	Region and national	Economic impact of management measures	Poultry	Avian influenza	Routine and crisis	Prevention, vaccination, culling, biosecurity and surveillance	Mesure urgence et préventives, vaccination urgence et préventive, contrôle mise sur marché, réduction densité population animale	N.A	N.A	Economic			Economic impact: public expenditure, economic costs, losses due to the epidemic, but also benefits due to management measures.	Functioning of organisations	Livestock buildings, livestock systems/animal population density
Schulz et a.	2016	Hunters’ acceptability of the surveillance system and alternative surveillance strategies for classical swine fever in wild boar - a participatory approach	Qualitative	Social sciences	Germany	National	Acceptability of surveillance	Wild boar	Classical swine fever	Routine	Surveillance	N.A	Hunters	Opposition to certain strategies	Sanitary	Representations
Scott-Orr	2011	Innovative zoning to support equine influenza eradication from New South Wales, Australia	Qualitative	N.A	Australia	Sector	Management of influenza	Equine	Equine influenza	Crisis	Biosecurity, vaccination and surveillance	Stopping animal movements, zoning, quarantine, moratorium	Sector and industry	Aggravating factor of animal population density, small farming structures with fewer resources, collaboration between players	Sanitary and economic		Interaction/coordination of actors communication	Costs and economic impact		Livestock system and animal population density
Shwiff et al.	2018	Cost-benefit analysis of controlling rabies: placing economics at the heart of rabies control to focus political will	Quantitative	Economics	Worldwide	International	Cost-benefit analysis of rabies control worldwide	N.A	Rabies	Routine	Control	International regulations	N.A	N.A	Political			Costs and benefits
Siekkinen et al.	2012	Measuring the costs of biosecurity on poultry farms: a case study in broiler production in Finland	Survey	Economics	Finland	National	Assessment of the costs of preventive biosafety measures and their distribution	Poultry	Infectious diseases	Routine	Biosecurity	Norms	Farmers	N.A	N.A			Costs
Smith et al.	2013	Minimization of bovine tuberculosis control costs in US dairy herds	Quantitative	Epidemiology	USA	Region	Reducing the cost of controlling an isolated outbreak of bovine tuberculosis using a stochastic simulation model with economic and biological layers	Cattle	Bovine tuberculosis	Crisis	Diagnostic and quarantine	Test system	Farmers, authorities	N.A	Economic			Costs
Stonciute et al.	2021	What Do Lithuanian Hunters Think of African Swine Fever and Its Control-Perceptions	Quantitative	Life sciences	Lithuania	National	Acceptability of surveillance	Wild boar	African swine fever	Crisis	Surveillance	Setting up a passive surveillance system	Hunters	Motivation and acceptability	N.A	Representations, mistrust/trust		Higher costs/economic resources than compensation	Workload
Suleiman et al.	2018	Perceptions, circumstances and motivators affecting the implementation of contagious bovine pleuropneumonia control programmes in Nigerian Fulani pastoral herds	Survey	Sociology	Nigeria	Individual	Analysis of the perception of management measures	Cattle	Contagious bovine pleuropneumonia	Routine	Biosecurity	N.A	Farmers	Farmers' limited financial resources	N.A	Education level, age		Costs and ressources, income level
Thomas et al.	2013	Examining dog owners’ beliefs regarding rabies vaccination during government-funded vaccine clinics in Grenada to improve vaccine coverage rates	Quantitative	Epidemiology	Antilles	National	Understanding the fall in the rabies vaccination rate for domestic dogs	Dog	Rabies	Routine	Vaccination	System and communication	Dig owners	N.A	N.A	Representations and knowledge
Thulke et al.	2011	The role of movement restrictions and pre-emptive destruction in the emergency control strategy against CSF outbreaks in domestic pigs	Modelisation	Life Sciences	Germany	Sector	Evaluation of control measures and modelling	Pig	Classical swine fever	Crisis	Surveillance and culling	Slaughter of sick pigs, preventive slaughter of nearby pigs, surveillance/zone, movement and transport restrictions	N.A	N.A	Sanitary					Animal movements
Thys et al.	2021	Perceptions and Practices of Dog Ownership and Rabies Control at a Human-Wildlife-Domestic Animal Interface in South Africa	Qualitative	Social sciences	South Africa	Region	Perception	Dog	Rabies	Crisis	Vaccination	Vaccination campaign	Dog owners	Awareness problem	N.A	Representations
Tran et al.	2016	An alternative vaccination approach for the prevention of highly pathogenic avian influenza subtype H5N1 in The Red River Delta, Vietnam - A geospatial-based cost-effectiveness analysis	Qualitative	Economics	Vietnam	National	Cost effectiveness analysis	Poultry	Avian influenza	Routine	Vaccination	N.A	State and farmers	N.A	Economic			Economic impact
Truong et al.	2017	A Q Method Approach to Evaluating Farmer’s Perceptions of Foot-and- Mouth Disease Vaccination in Vietnam	Survey	Sociology	Vietnam	Individual	Analysis of farmers' perceptions of management measures	Cattle and pig	FMD	Routine	Vaccination	Vaccination campaign	Farmers	High risk of contamination vs low risk	N.A	Trust and representations
Turkson and Okike	2016	Assessment of practices, capacities and incentives of poultry chain actors in implementation of highly pathogenic avian influenza mitigation measures in Ghana	Qualitative	Life Sciences	Ghana	Farm	Willingness to implement measures	Poultry	Avian influenza	Routine	Biosecurity and control	Regulation and movements control	Farmers	Differences between actors	Economic and sanitary	Level of education		Ressources and economic impact	Professionnal coordination
Ugochukwu and Phillips	2019	Canadian beef and dairy farmers’ attitudes towards animal vaccines	Quantitative	Life Sciences	Canada	National	Acceptability	Cattle	N.A	Routine	Vaccination	Norms	Farmers	N.A	Sanitary			Costs of measures	Sector organization
Urner et al.	2020	Hunters’ Acceptance of Measures against African Swine Fever in Wild Boar in Estonia	Qualitative	Life Sciences	Estonia	National	Acceptability of surveillance	Wild boar	African swine fever	Routine	Surveillance	N.A	Hunters	Motivation and acceptability	N.A	Trust		Financial compensation	Workload
Urner et al.	2021	Hunters’ view on the control of African swine fever in wild boar. A participatory study in Latvia	Qualitative	Life Sciences	Latvia	National	Acceptability of surveillance	Pig and wild boars	African swine fever	Routine	Surveillance	Setting up a passive surveillance system	Hunters	Motivation and acceptability	N.A	Representations
Warren et al.	2013	Farmer attitudes to vaccination and culling of badgers in controlling bovine tuberculosis	Qualitative	Social sciences	UK	Region	Attitudes towards vaccination of badgers against bovine tuberculosis and culling	Cattle and badgers	Bovine tuberculosis	Crisis	Vaccination and culling	System	Farmers	Acceptability of social measures	Sanitary	Representations	Organization
Wera et al.	2016	Intention of dog owners to participate in rabies control measures in Flores Island, Indonesia	Survey	Sociology	Indonesia	Individual	Owners' intention to participat	Dog	Rabies	Routine	Vaccination	Voluntary	Dog owners	Need to provide infrastructure and subsidies	Sanitary			Funding	Service availability and access
Wolff et al.	2019	Ugandan cattle farmers’ perceived needs of disease prevention and strategies to improve biosecurity	Qualitative	Life Sciences	Uganda	National	Acceptability	Cattle	Infectious diseases	Routine	Biosecurity	Norms and standards	Farmers	Epizootic	Social	Level of education			Access to veterinary services, support (training for farmers)
Suseno et al.	2019	Lessons for rabies control and elimination programmes: a decade of One Health experience from Bali, Indonesia	Qualitative	N.A	Indonesia	Local	Discussion management measures	Dog	Rabies	Crisis	Vaccination and surveillance	Door-to-door, vaccination of stray dogs, dog culls, dog population density	Dog owners and health workers	Lack of coordination : replacement and movement of animals	Sanitary	Misconceptions about the disease leading to non-productive actions and reduced participation in the programme	Importance of partnership and effective communication between stakeholders, senior government decision-makers and donors	Costs	Lack of human resources and operational funds for staff training and vaccine administration
Memon	2020	Factors influencing knowledge and practices for prevention of bovine tuberculosis amongst workers at Abattoir in Karachi	Qualitative	Epidemiology	Pakistan	Local	Analyses slaughterhouse workers' level of knowledge of prevention practices	Cattle	Bovine tuberculosis	Routine	Biosecurity	N.A	Slaughterhouse workers and farmers	N.A	N.A	Level of education of livestock farmers and slaughterhouse workers improves the quality of implementation of preventive measures
Miao et al.	2021	Neglected challenges in the control of animal rabies in China	Qualitative	N.A	China	N.A	N.A	Dog	Rabies	Routine	Vaccination	N.A	N.A	N.A	N.A				Difficulty in vaccinating free-ranging animals
Milicevic et al.	2013	Oral vaccination of backyard pigs against classical swine fever	Quantitative	N.A	Serbia	Local	Assess the efficacy of absorption and immune response following oral vaccination of backyard pigs	Pig	African swine fever	Routine	Vaccination	Experimental study: random selection of livestock by domestic farms with a low level of biosecurity	Animal owners	Domestic livestock farming with a low level of biosecurity	Sanitary				Oral vaccination of backyard pigs easier and more reliable: confinement of pigs in barns and number is known, distribution of baits according to the number of pigs
Minyoo et al.	2015	Incentives Increase Participation in Mass Dog Rabies Vaccination Clinics and Methods of Coverage Estimation Are Assessed to Be Accurate	Quantitative	Economics	Tanzania	Local	Measuring the effectiveness of a vaccination method; quantifying the impact of encouraging participation in vaccination	Dog	Rabies	Routine	Vaccination	N.A	Dog owners	Dense population of dogs, repeated epidemics in the 1980s and 1990s considerably reduced the number of wild dogs in Africa, high demand for PEP results in a substantial economic burden	Economics	Beliefs and knowledge			Difficulty catching animals; calendar incompatible with growing season	Long distances on foot to reach a vaccination centre vaccination centre
Miranda et al.	2017	Towards Canine Rabies Elimination in Cebu, Philippines: Assessment of Health Economic Data	Quantitative	Economics	Philippines	Local	Estimate the cost per dog vaccinated, the cost of administering PEP and the cost per human life saved	Dog	Rabies	Routine	Vaccination	N.A	Dog owners and local authorities	National policy to control, prevent the spread of and ultimately eradicate human and animal rabies, and to make pet owners more responsible	Sanitary		Aggressive lobbying of local leaders by funders has led to a significant increase in the number of dogs vaccinated; dog owners' contribution to total funding due to local ordinances and legislation	Cost of the vaccination campaign lower than the health cost of the disease
Mogotsi et al.	2016	Wildlife-livestock interface, veterinary cordon fence damage, lack of protection zones, livestock theft and owner apathy: Complex socio-ecological dynamics in Foot and Mouth disease control in southern Africa	Qualitative	Social sciences	Botswana	Local	Analysis of socio-ecological factors affecting FMD control	Cattle	FMD	Routine	Surveillance	Physical barriers between farms and wildlife	N.A	Buffer zone between several neighbouring countries	Sanitary	Difficulty convincing farmers that their apparently healthy animals should be slaughtered as part of the control effort, traumatic slaughter experience	Veterinary fences owned by the State and legally protected against damage and vandalism due to anthropogenic activities and penalties provided for in the law on animal diseases	Importance of the compensation factor and incentives	No synchronisation between surveillance systems, control strategies not carried out simultaneously	Poor condition of fences encouraging the spread of the
Monger et al.	2016	Evaluation of Oral Bait Vaccine Efficacy Against Classical Swine Fever in Village Backyard Pig Farms in Bhutan	Quantitative	Epidemiology	Bhutan	Local	Analysis of the effectiveness of vaccination and the knowledge and perception of vaccination by farmers	Pig	Classical swine fever	Routine	Vaccination	Information obtained from farmers	Farmers	Farms selected on the basis of the list of backyard farms provided by the livestock extension officer	Sanitary		Need for effective awareness-raising and consideration of the views of farmers in other parts of the country		Autonomy for farmers: saving time and resources
Moriguchi et al.	2021	Surveillance system for avian influenza in wild birds and implications of its improvement with insights into the highly pathogenic avian influenza outbreaks in Japan	Qualitative	Social sciences	Japan	National	Analysis of wild bird surveillance system performance	Wild birds	Avian influenza	Routine	Surveillance	Detection of contamination in suspected cases; alert level defined according to test results	Surveillance laboratory	Increased and systematic surveillance following severe outbreaks of avian influenza, involvement of ministries and prefectural animal health divisions	Sanitary				Lack of synchronisation/coordination between ministries and prefecture hygiene departments	Monitoring and preparation of testing capacity and wildlife systems very inadequate, insufficient number of laboratories
Morters et al.	2014	Monitoring and preparation of testing capacity and wildlife systems very inadequate, insufficient number of laboratories	Quantitative	Epidemiology	South africa and Indonesia	Local	Study of temporal variations in serological responses induced by rabies vaccine and the factors associated with these variations	Dog	Rabies	Routine	Vaccination	Vaccines delivered door-to-door, monitoring the effect of vaccination on the cohort	Dog owners and vets	Attendance at VPs was low due to community awareness of the research vaccination programme; vaccines administered by veterinarians or under their supervision	Sanitary	Low awareness			Owners could not easily handle their dogs
Moskalenko et al.	2022	Pigkeepers’ knowledge and perceptions regarding African swine fever and the control measures in Estonia	Qualitative	Social sciences	Estonia	National	Analysis of farmers' knowledge and awareness of the clinical signs of African swine fever, transmission routes and preventive measures	Pig	African swine fever	Crisis	Quarantine and culling	Destruction of feed and litter on the farm; Cleaning and disinfection of the farm	Farmers	N.A	N.A	Psychological stress among slaughterhouse workers, trust in vets and ministerial bodies, opinions on preventive measures considered ineffective	High level of requirements, constant inspections by higher authorities without financial support, and limited understanding of pig farmers' daily routines	Costly procedure, reduction in farmers' income, lack of allocation of resources by the government to mitigate the negative economic impact of restrictions on farmers	Lack of cooperation and communication between stakeholders such as the Veterinary Authority and the Ministry of Rural Affairs
Motta et al.	2023	Sick as a dog? The prevalence, politicization, and health policy consequences of canine vaccine hesitancy (CVH)	Qualitative	Social sciences	USA	National	Analysis of the clear evidence of dog owners' reluctance to vaccinate	Dog	Rabies	Routine	Vaccination	N.A	Dog owners	N.A	N.A	Doubts about the safety, efficacy and/or importance of routine vaccinations					Political affiliation
Moura et al.	2010	An analysis of the 1978 African swine fever outbreak in Brazil and its eradication:	Qualitative	Social sciences	Brazil	Local	Assess the ASF epidemic and the measures taken by the Brazilian authorities to eradicate the disease	Pig	African swine fever	Crisis	Eradication	Publication of a decree to deal with the problem	Farmers and stakeholders	Economic crisis in the pork sector linked to the epidemic	Economic	Lack of communication and information sharing by farmers and vets	Importance of the media in the communication campaign to raise social awareness of animal health and participation in the decision-making process	Economic losses for the various players	Lack of emergency preparedness among vets
Moya et al.	2020	Dairy farmers’ decision‐making to implement biosecurity measures: A study of psychosocial factors	Qualitative	Social sciences	Spain	Local	Analysis of psychosocial factors influencing the implementation of biosecurity measures on dairy farms	Cattle	N.A	Routine	Biosecurity	Voluntary and regulatory programme for the control of certain infectious diseases	Farmers and vets	N.A	N.A	Relationship of trust between farmer and veterinarian, training, experience, application in the neighbourhood	Regulations are out of step with farmers' realities	Some farmers were quite willing to invest in prevention, but they were limited by their economy	Need for better co-ordination between social and professional groups	Espace disponible dans les exploitations influ sur la mise en œuvre des mesures de biosécurité, avec des réglementations qui peuvent limiter la construction d'infrastructures
Msimang et al.	2022	Factors affecting the use of biosecurity measures for the protection of ruminant livestock and farm workers against infectious diseases in central South Africa	Qualitative	Social sciences	South africa	Local	Evaluation of the biosecurity measures used by farmers to prevent infectious diseases in ruminants and identification of the factors influencing these decisions	N.A	Infectious diseases	Routine	Biosecurity	N.A	Farmers	Particular economic constraints for applications in low-income countries	Economic	Knowledge		Cost-effectiveness of measures	Farmers who depend on public or private veterinary services are not always aware of, or do not remember, the vaccinations received by their livestock	Farmers who own the land have more control over the land as a resource, over its condition and over access to it by other farmers, making it easier to implement measures.
Msoffe et al.	2010	Preparation for the Prevention and Control of Highly Pathogenic Avian Influenza in Rural Tanzanian Village Settings	Qualitative	Social sciences	Tanzania	Local	Analysis of the effectiveness of a multi-level community approach to implementing an immunisation programme	Poultry	Avian influenza	Routine	Vaccination	Use of the Newcastle disease vaccine, training of social leaders, local technical managers and household members	Farmers and health workers	Avian influenza a lesser problem than Newcastle disease	Technical	Knowledge and training of participants			Coordination by neighbourhood offices and supervision by peers	Access to vaccines stored in neighbourhood offices
Mulipukwa et al.	2017	Insights and efforts to control rabies in Zambia: Evaluation of determinants and barriers to dog vaccination in Nyimba district	Qualitative	Epidemiology	Zambia	Local	Analysis of the socio-demographic determinants influencing dog vaccination and local obstacles to dog vaccination against rabies	Dog	Rabies	Routine	Vaccination	The Zambia Animal Health (Control and Prevention of Animal Diseases) Order 2014 stipulates that ‘animal owners shall vaccinate their animals	N.A	Increase in the number of contaminations, exposure of the population	Sanitary	Belief in traditional methods	Making dog owners more responsible with regulations	Cost of producing unique collars for the district and high cost of supply	Extent of the district, lack of veterinary staff on the ground to carry out vaccinations, dog owners unable to keep their dogs	Homes not enclosed by fencing, grass or walls, dogs not tied up
Müller et al.	2012	Elimination of terrestrial rabies in Germany using oral vaccination of foxes	Qualitative	Epidemiology	Germany	National	Description of the rabies eradication programme and the results of control measures	Fox	Rabies	Routine	Vaccination	Field trials of oral vaccination in several areas, Commission Decision 89/455/EC on co-financing the costs of disease eradication with a financial incentive from the European Union	Health workers	Increase in the fox population	Sanitary			Co-financing of the programme by the european union, difficulty in estimating cos	Size and extent of vaccination zones adapted to the presence or absence of cases of rabies in a given region
Na et al.	2023	Knowledge, Attitude, and Practices of Swine Farmers related to Livestock Biosecurity: A Case Study of African Swine Fever in Vietnam	Qualitative	Social sciences	Vietnam	Local	Analysis of the knowledge, attitudes and practices of small-scale pig farmers that influence the adoption, implementation and maintenance of biosecurity measures	Pig	African swine fever	Routine	Biosecurity	N.A	Farmers	Low level of biosecurity on small livestock farms Significant economic losses linked to the epidemic	N.A	Lack of confidence in the effectiveness of biosecurity, knowledge and experience		Cost of measures		Distance from nearest farm, isolated farms less likely to come into contact with sources of infection
Natima et al.	2019	Managing the challenges of a highly pathogenic avian influenza H5N8 outbreak in Uganda: a case study	Qualitative	Epidemiology	Uganda	National	Overview of the epidemiological situation and measures taken	Poultry	Avian influenza	Crisis	Surveillance, biosecurity and control	Movement control, slaughter, cleaning, disinfection and safe disposal of carcasses	Farmers and health workers	Once the epidemic was declared, measures were taken by the Ugandan government to combat the epidemic and prevent its spread	Sanitary	Training and awareness	Publication of guidelines for the public: the need for appropriate biosafety measures	Lack of compensation policy and emergency fund	Resources from the Ministry and international partners	Problems of access to farms for technical teams
Naranjo et Cosivi	2013	Elimination of foot-and-mouth disease in South America: lessons and challenges	Qualitative	Social sciences	South America	International	Describe experiences of FMD elimination in South America, including challenges and opportunities	Ruminants	FMD	Routine	Eradication	International agreement on eradication measures	Partner countries	N.A	Sanitary	Training and awareness	Coordination and ongoing support for regional mechanisms, technical cooperation by a fully committed international organisation	Financing of control actions	Coordination with the private sector and other institutions;
Neupane et al.	2012	Knowledge, attitudes and practices related to avian influenza among poultry workers in Nepal: a cross sectional study	Qualitative	Social sciences	Nepal	Local	Analysis of knowledge and practice of prevention measures	Poultry	Avian influenza	Crisis	Biosecurity	Epidemic control plan	Farmers and technicians	Implementation of a control plan with the mobilisation of the media for a massive information campaign	N;A	Training and awareness	Doubts as to the adequacy of these control measures and any compensation mechanisms	Cost and effectiveness of prevention
Nolting et al.	2019	Perceptions and attitudes of swine exhibitors towards recommendations for reducing zoonotic transmission of influenza A viruses	Qualitative	Social sciences	USA	Local	Analysis of the perceptions of pig exhibitors and their adoption of pig production practices aimed at reducing the transmission of avian influenza viruses at the human-animal interface	Pig	Avian influenza	Routine	Biosecurity	Framework document setting out the recommendations	Animal owners	Recommandations publiées chaque année par un comité de responsables de la santé publique et de la santé animale	N.A		Lack of confidence in the staff of regulatory bodies or universities	Economic investments
Nuvey et al.	2023	Farmers’ valuation and willingness to pay for vaccines to protect livestock resources against priority infectious diseases in Ghana	Quantitative	Economics	Ghana	Local	Analysis of willingness to pay for vaccination	Ruminants	Infectious diseases	Routine	Vaccination	N.A	Farmers	N.A	N.A	Training and awareness		Willingness to pay	Limitations in the organisation of communities for vaccination exercises by veterinary service providers
Nuvey et al.	2022	Effectiveness and profitability of preventive veterinary interventions in controlling infectious diseases of ruminant livestock in sub-Saharan Africa: a scoping review	Qualitative	Social sciences	Sub-Saharan Africa	Region	Analysis of the evidence of efficacy and cost-effectiveness of preventive veterinary interventions in the control of certain infectious diseases in ruminants	N.A	Infectious diseases	Routine	Prevention and vaccination	N.A	Vets and farmers	N.A	N.A		Farmers lose confidence in health services	Costs of measures	Limited capacity of veterinary services for administrative control of the registration, importation, production, distribution and use of veterinary medicinal products and biological products	Vaccine production shortfalls, distribution problems in the region and access to quality vaccines
Nyokabi et al.	2018	Informal value chain actors’ knowledge and perceptions about zoonotic diseases and biosecurity in Kenya and the importance for food safety and public health	Quantitative	Social sciences	Kenya	Local	Analysis of knowledge of zoonoses and adoption of biosecurity measures by players in the livestock and dairy value chain	N.A	N.A	Routine	Biosecurity	N.A	Farmers	High level of prevalence	N.A	Religious beliefs, perceptions		Costs of interventions		Lack of facilities in slaughterhouses, milk assembly areas and markets for hand washing, and poor water quality
Nyokabi et al.	2023	Adoption of Biosecurity Practices in Smallholder Dairy Farms in Ethiopia	Quantitative	Social sciences	Ethiopia	Local	Assessment of the current state of adoption at farm level for the prevention of disease transmission on dairy farms	Cattle	N.A	Routine	Biosecurity	N.A	Farmers	N.A	N.A	Level of education, trust between breeders, experience with the disease	Confidence in state government interventions to control diseases at the farm level	Revenues
Odetokun et al.	2022	One Health risk challenges and preparedness regarding bovine tuberculosis at abattoirs in North-central Nigeria: Associated drivers and health belief	Qualitative	Epidemiology	Nigeria	Local	Analysis of knowledge, perceptions of risk and preventive practices concerning bovine tuberculosis in occupationally exposed slaughterhouse workers and transmission factors in slaughterhouses	Cattle	Bovine tuberculosis	Routine	Biosecurity	N.A	Slaughterhouse workers	N.A	N.A	Lack of knowledge, influence of age, gender, profession, and education	Application of a standardized operating system	Compensation for owners
Ogweng et al.	2021	The effectiveness of community-led initiatives in livestock disease control: a case of African swine fever in rural areas of Uganda	Qualitative	Social sciences	Uganda	Local	Analysis of the effectiveness of Community initiatives to combat African swine fever	Pig	African swine fever	Crisis	Biosecurity	Community program	Vets and farmers	Local and central authorities have invested to reduce livestock diseases, but African swine fever outbreaks persist in the country	Sanitary	Behaviors, taboos, antisocial measures	Policy failure lacks a bottom-up approach that involves the local community from the early stages of policy formulation and implementation, rather than a top-down approach	Costs
Okello et al.	2022	Alone or a combination: Ascertaining factors associated with choice of pig health management strategies amongst smallholder farmers in northern Uganda	Qualitative	Social sciences	Uganda	Local	Analysis of factors associated with the choice of pig health management strategies by farmers	Pig	African swine fever	Routine	Biosecurity	Self-medication of livestock by smallholder farmers	Farmers	Due to the incidence of pig health problems, farmers have resorted to a number of strategies (alone or in combination)	Sanitary	Age, experience, gender, level and means of information	Pig farmers who are members of an association are less likely to use local herbs in pig health management	Costs	Access to veterinary professionals for breeders	Access for an animal health professional to the farmer's home often difficult
Okpukpara et al.	2016	Determinants of willingness to pay for biosecurity measures among poultry farmers: a mitigation response to bird flu incidence in Nigeria.	Quantitative	Economics	Nigeria	Local	Analysis of the determinants of willingness to pay for biosecurity measures	Poultry	Avian influenza	Routine	Biosecurity	Various biosecurity measures (including vaccination and monitoring) by veterinarians	Farmers	The numerous outbreaks that appeared between January 2006 and July 2008 as well as the reappearance of the disease in 2015 made the status of avian flu endemic in the country.	Economic	Level of education, formation, experience, beliefs		Willingness to pay
Oladipo et al.	2020	Adoption of bio-security measures against avian-influenza outbreaks among poultry farmers in Jigawa State, Nigeria	Qualitative	Social sciences	Nigeria	Local	Analysis of the adoption of biosecurity measures against HPAI	Poultry	Avian influenza	Routine	Biosecurity	Biosecurity consists of two main elements: biocontainment (prevention of the spread of the virus from one infected location to another) and bioexclusion (measures to exclude infectious agents from uninfected sites)	Farmers	Biosecurity will not only provide protection against devastating diseases such as HPAI and severe Newcastle disease, but also ensure minimal pathogens within the poultry facility.	Economic	Experience, age, gender	Lack of information: understanding of biosecurity measures/procedures constitute constraints to the adoption of biosecurity measures.	Level of income
Pao et al.	2022	Determinants of farmers' biosecurity mindset: A social-ecological model using systems thinking	Qualitative	Social sciences	Taiwan	Local	Analysis of the determinants of farmers' mindsets regarding biosecurity through systemic thinking	Poultry	Avian influenza	Routine	Biosecurity	Implementation of biosecurity procedures for the management of poultry diseases at the farm level	Farmers	N.A	N.A	Sharing attitudes, experiences and resources	Practicality of government regulations and attitude of officials, government interventions considered not directly related to biosecurity	Costs	Lack of manpower and time	Production conditions, access to the domestic market, supply of vaccines and medicines and development of industry
Patrick et al.	2017	Working towards consensus: the need for coordinated policies to assist control of foot and mouth disease and emerging disease threats in South-East Asia	Narrative	Social sciences	South East Asia	Region	Description of the Foot-and-Mouth Disease Control and Eradication Programme in the Mekong Region	N.A	FMD	Routine	Control and eradication	Interregional eradication plan	N.A	Significant social and economic impacts of FMD, countries are culturally and socio-economically diverse and have different institutional strengths and weaknesses	Technical	Lack of confidence in vaccine efficacity, lack of knowledge	Lack of resources, infrastructure, legislation and community support	Costs and compensations		Border openings and livestock movements
Perez et al.	2011	Modelling the feasibility of bovine tuberculosis eradication in Argentina	Quantitative	Economics	Argentina	National	Assessment of the chances of success of a national tuberculosis eradication program in Argentina	Cattle	Bovine tuberculosis	Routine	Surveillance and culling	National Mandatory Tuberculosis Control Programme	Farmers	Increase in the number of cases of transmission from animals to humans	Economic		Social and economic instability affects producers' willingness to engage in long-term efforts	Program funding
Pettersen et al.	2015	Controlling emerging infectious diseases in salmon aquaculture	Narrative	Social sciences	N.A	National	Discussion of the implementation of control strategies, taking into account transmission, disease reservoirs and interactions with wild fish	Fish	Pancreatic disease and infectious salmon anemia	Routine and crisis	Control	National Control Program	Public and private actors	Diseases with serious implications for trade are listed by governments in order to gain the right to implement disease surveillance and control measures and restore international trade	Economic	Information and confidence in public institutions	Public-private partnerships have been largely lacking in the fight	Financial compensation	Establishing strong public-private partnerships
Pongcharoensuk et al.	2012	Avian and pandemic human influenza policy in South-East Asia: the interface between economic and public health imperatives	Qualitative	Social sciences	South East Asia	National	Comparison of control policy formulation between different countries	Poultry	Avian influenza	Routine	Vaccination	Recommendation by the public authority	Public authority	Economic consequences of infected poultry, impact on domestic and international trade, costs to poultry producers and Indonesia's trade balance.	Economic		Decentralized policy development and implementation process has fundamentally influenced the vaccination policy development process, FAO recommendations	Economic losses
Pramuwidyatama et al.	2022	Smallholder Broiler Farmers’ Characteristics to Uptake Measures Against Highly Pathogenic Avian Influenza in Western Java	Quantitative	Economics	Indonesia	Local	Analysis of characteristics associated with the motivation of small broiler farmers to implement different measures against HPAI	Poultry	Avian influenza	Routine	Biosecurity and vaccination	N.A	Farmers	N.A	N.A	Awareness and gender		Financial compensation
Prosser et al.	2022	Cattle farmer psychosocial profiles and their association with control strategies for bovine viral diarrhea	Quantitative	Economics	UK	Local	Analysis of individual profiles and behavioral factors associated with breeders' strategy to control BVD in their herd	Cattle	Bovine viral diarrhoea	Routine	Biosecurity and vaccination	BVD testing is mandatory in breeding herds in Scotland and Northern Ireland, with movement restrictions for PI cattle to encourage control.	Farmers	Control of bovine viral diarrhoea is voluntary and farmers can engage in voluntary programmes, screening for BVD is mandatory in breeding herds in Scotland and Northern Ireland, with movement restrictions for PI cattle to encourage control	Sanitary	Psychological proximity of veterinarians, trust in farmers, automatic and reflective motivation, psychological capacity and physical opportunity		Lost wages	Lack of appointments for booster vaccinations, unavailability of rabies vaccine	Long distances to travel to the clinic or hospital for booster vaccinations
Rahman et Isloor	2018	Rabies on the Indian subcontinent	Narrative	Social sciences	India	Local	Analysis of rabies prevention measures	Dog	Rabies	Routine	Vaccination	N.A	Animal owners	Endemic disease	Sanitary	Knowledge and perceptions			Lack of coordination
Rajala et al.	2023	The first outbreak of African swine fever in Sweden: a survey of pig farmers’ perceptions of information received, risks, biosecurity measures and future prospects	Qualitative	Social sciences	Sweden	Local	Analysis of the perception of information published by authorities and other stakeholders since the discovery of African swine fever in wild boar	Pig	African swine fever	Crisis	Biosecurity	Restricted area in place prohibiting all hunting and breeding activities, pig farmers have been asked to review their biosecurity measures and contact a veterinarian if there are signs of disease or increased mortality among pigs	Farmers	Introduction of the disease by wildlife	Sanitary	Confidence in vaccine efficacity			Lack of space and the extra labor time required to maintain an ungrazed corridor
Renault et al.	2018	Biosecurity practices in Belgian cattle farming: Level of implementation, constraints and weaknesses	Qualitative	Epidemiology	Belgium	National	Analysis of the correlation between the importance that farmers give to a biosecurity measure and its effective implementation	Cattle	N.A	Routine	biosecurity	Voluntary	Farmers	N.A	N.A	Perceptions and confidence			Public road runs through the farm, machine used to empty litter and it is difficult to safely remove litter from deep straw beds
Renault et al.	2021	Cattle farmers’ perception of biosecurity measures and the main predictors of behaviour change: The first European-wide pilot study	Qualitative	Social sciences	N.A	National	Analysis of demographic and socio-psychological factors that influence the adoption of biosecurity measures	Cattle	Infectious diseases	Routine	Biosecurity	N.A	Farmers	N.A	N.A	Perceptions and confidence
Richard et al.	2021	Knowledge, attitudes and practices relating to avian influenza among poultry workers in Ejisu-Juaben Municipality of Ashanti Region, Ghana	Qualitative	Epidemiology	Ghana	Local	Analysis of farmers' knowledge and awareness on recognition, prevention and control practices of AI in poultry	Poultry	Avian influenza	Routine	Biosecurity	N.A	Farmers	N.A	N.A	Age, gender, situation, experience, profession
Richens et al.	2018	Application of multiple behaviour change models to identify determinants of farmers’ biosecurity attitudes and behaviours	Quantitative	Social sciences	UK	National	Current attitudes, beliefs and behaviors of dairy farmers, as well as their openness to changing current activities related to different types of biosecurity practices	Cattle	N.A	Routine	Biosdecurity	N.A	Farmers	N.A	N.A	Perceptions	Scheduling veterinary visits
Rivière et al.	2018	Perceptions and acceptability of some stakeholders about the bovine tuberculosis surveillance system for wildlife (Sylvatub) in France	Qualitative	Epidemiology	France	Local	Evaluation of the sustainability of the Sylvatub system in the medium and long term,	Cattle	Bovine tuberculosis	Routine	Surveillance	3 independent components of the surveillance system applied according to the level of risk: passive surveillance by examination of carcasses during hunting, passive surveillance of animals found dead or dying and targeted, risk-based surveys in medium and high risk areas.	Hunters, vets and laboratories	Identification of risk areas according to the number of cases recorded in livestock and wildlife	Sanitary	Feeling of usefulness and need to help breeders, knowledge of the epidemiology of the disease	Complexity of the work environment transforming leisure activities into highly regulated practices, refusal to collaborate due to a lack of trust between actors	Lack of ressources	Badger trapping is a heavy workload
Rogoll et al.	2023	African Swine Fever in Wild Boar: German Hunters’ Perception of Surveillance and Control—A Questionnaire Study	Qualitative	Epidemiology	Germany	Local	Analysis of German hunters' perception of different control measures and the factors influencing compliance with these measures.	Wild boar	African swine fever	Routine	Surveillance	Passive surveillance (i.e. searching, sampling and removing wild boar carcasses) for the detection of African swine fever cases and active surveillance (i.e. sampling of apparently healthy wild boars through hunting) and increasing wild boar hunting"	Hunters	Spread of the virus in Europe and detection in certain regions of the country, contamination of livestock and risk of contamination of humans over long distances	Sanitary	Lack of confidence in measures	Changes in hunting legislation to create more flexible hunting opportunities	Financial compensation	Insufficient time to participate	Need suitable equipment for hunting (especially at night)
Sabeta et Ngoepe	2018	Controlling dog rabies in Africa: successes, failures and prospects for the future	Narrative	Social sciences	Africa	National	Analysis of rabies vaccination program in Africa	Dog	Rabies	Routine	Vaccination	N.A	Public and private actors	N.A	Sanitary		Lack of political and public awareness has hampered control campaigns	Lack of money		Long distances without transportation and dog too young or too old.
Sambo et al	2014	Knowledge, Attitudes and Practices (KAP) about Rabies Prevention and Control: A Community Survey in Tanzania	Quantitative	Social sciences	Tanzania	Local	Analysis of knowledge, attitudes and practices related to rabies and its prevention and control	Dog	Rabies	Routine	Vaccination	N.A	Dog owners	N.A	N.A	Gender, number of children, localisation, education, dog ownership		Low economic status
Sánchez-Soriano	2019	Development of a high number, highcoverage dog rabies vaccination programme in Sri Lanka	Qualitative	Social sciences	Sri Lanka	Local	Analysis of local dog population demographics and identification of barriers to static point attendance	Dog	Rabies	Routine	Vaccination	Static vaccination points were set up daily in different districts of the city	Dog owners	Implementation following a pilot campaign + supplemented by door-to-door awareness raising	Sanitary	Lack of knwoledge			Unavailability and handling issues
Savadogo et al	2023	The Rabies Free Burkina Faso initiative: an example of how one health-oriented civil society organizations can contribute towards the achievement of the rabies zero by 30 goal	Narrative	N.A	Burkina Faso	National	Analysis of a rabies eradication program using a One Health approach	Dog	Rabies	Routine	N.A	One Health approach	Public and private actors	N.A	N.A	Awareness and education
Sayers et al	2013	A survey investigating implementation of, and opinions towards, biosecurity measures on commercial Irish dairy farms.	Quantitative	Social sciences	Ireland	National	To document and describe influences on biosecurity practices and related opinions on Irish commercial dairy farms.	Cattle	N.A	Routine	N.A	Voluntary measures	Farmers	Insufficient attention to herd expansion planning, including the implementation of biosecurity, can have serious consequences for the dairy herd in terms of animal health.	Economic	Age		Willingness to pay	Private and public coordination
Sayers et al	2014	Implementing biosecurity measures on dairy farms in Ireland	Quantitative	Social sciences	Ireland	National	To document and compare the biosecurity practices and opinions of Irish private veterinary practitioners, dairy advisors and selected international veterinary experts.	Cattle	N.A	Routine	Biosecurity	Voluntary measures	Vets and private advisors	N.A	N.A		Poor proportion of veterinarians and advisors who regularly give advice
Schaefer et al.	2022	Returns on investment to the British bovine tuberculosis control programme	Quantitative	Economics	UK	National	Assessing the economic trade-offs created by government disease control efforts in the context of bovine tuberculosis (BTB) in Great Britain	Cattle	Bovine tuberculosis	Routine	Surveillance	Tests and compensations after culling	Farmers	Endemic disease	Sanitary			Return on investment
Schembri et al.	2015	On-farm characteristics and biosecurity protocols for small-scale swine producers in eastern Australia	Qualitative	Social sciences	Australia	Local	Analysis of biosecurity practices on farms	Pig	FMD	Routine	Biosecurity	Voluntary measures	Farmers	Small producers	N.A		Lack of information	Lack of financial support
Sieng et al.	2021	Knowledge, attitudes, and practices of smallholder farmers on foot and mouth disease control in two Cambodian provinces	Qualitative	Social sciences	Cambodia	Local	Analysis of knowledge, attitudes and practices of smallholder farmers towards foot-and-mouth disease vaccination programmes and potential key factors associated with the implementation of foot-and-mouth disease control programmes in the study areas.	Cattle	FMD	Crisis	Biosecurity and vaccination	Control has relied mainly on ring vaccination around outbreaks, although actual interventions depend on local circumstances, including availability of funds and the cost of FMD vaccines.	Farmers	Measure implemented in small farm systems	Sanitary	Vaccination acceptation, age, level of education	Presence of the municipal council as the main source of information on vaccination		Farmers believe that improving vaccination campaigns should continue to encourage vaccination uptake, followed by increasing the availability of vaccination programmes and providing training on animal diseases and vaccination.
Sieng et al.	2022	A cost-benefit analysis of foot and mouth disease control program for smallholder cattle farmers in Cambodia	Quantitative	Economics	Cambodia	Local	Cost-benefit analysis of a foot-and-mouth disease control programme	Cattle	FMD	Routine	Vaccination	Control has relied mainly on ring vaccination around outbreaks, although actual interventions depend on local circumstances, including availability of funds and the cost of FMD vaccines.	Farmers	Measure implemented in small farm systems	Sanitary			Potential economic benefit
Spence et al.	2024	‘I want to be the sort of owner that he wants me to be’: Rationales for biosecurity implementation among British horse owners	Qualitative	Social sciences	UK	National	Analysis of horse owners' attitudes, perceptions and experiences regarding biosecurity and factors influencing horse owners' decisions regarding biosecurity	Equine	N.A	Routine	Biosecurity	Voluntary measures	Animal owners	N.A	N.A	Participants considered themselves morally responsible for the care of their horses, biosecurity was sometimes perceived as imposing unnecessary restrictions on the welfare of horses, judgments and stigmatization between owners when illness	Vaccine controversies: Equine influenza communications from veterinarians, equestrian organizations and government agencies have further complicated the situation		Lack of accountability and apparent assumption that people will implement biosecurity on their own
Stefania et al.	2024	The application of biosecurity practices for preventing avian influenza in North-Eastern Italy turkey farms: An analysis of the point of view and perception of farmers	Qualitative	Social sciences	Italia	Local	Analysis of the main motivations and the main obstacles to the application of biosecurity measures and the development of appropriate prevention and communication strategies regarding AI risks	Poultry	Avian influenza	Routine	Biosecurity	Participatory approach in the framework of a national avian influenza surveillance plan is designed and implemented every year by the Italian Ministry of Health	Farmers	In response to the increase in the number of households over the last few years	N.A	Psychosocial factors (personal characteristics, generational differences, resistance to change, fatalistic attitude)		Economic sanctions for non-compliance with specific requirements	Discrepancy between legislation and daily routines: managerial factors (working hours, contextual constraints, relations with staff)	Contextual constraints, linked to the spatial situation of the operation, or structural limits
Szabó et al	2023	Eradication of PRRS from Hungarian Pig Herds between 2014 and 2022	Quantitative	Epidemiology	Hungary	National	Analysis of the bovine tuberculosis eradication program	Pig	Porcine reproductive and respiratory syndrome	Crisis	Biosecurity and vaccination	The eradication programme was based on a regional territorial principle and was mandatory for all pig farms in the regions.	Farmers and vets	Major economic impact on international trade	Economic		Compensation under conditions of biosecurity practice	State compensation corresponding to the margin between the reproductive value of sows and their slaughter value
Tang et al	2022	Amixed methods study of stakeholders’ practices and attitudes on avian influenza H7N9 vaccination for the yellow broiler industry in Guangxi, China	Quantitative	Social sciences	China	Local	Analysis of attitudes and perceptions of industry players	Poultry	Avian influenza	Crisis	Vaccination	National mandatory vaccination program against the H5N1 virus	Farmers	Long-term vaccination approach to prevent human and animal contamination	Sanitary	Level of knowledge	Positive attitudes were associated with: government support for small farmers and government regulation of the vaccine market.
Thompson et al	2022	Willingness to adopt personal biosecurity strategies on thoroughbred breeding farms: Findings from a multi-site pilot study in Australia’s Hunter Valley	Qualitative	Social sciences	Asutralia	Local	To determine which personal biosecurity strategies are more or less likely to be adopted by workers.	Equine	Infectious diseases	Routine	Biosecurity	N.A	Farmers	Risk of human contamination (breeders) by animals	Sanitary	Confidence			a high workload spread over a small team made it difficult to allocate time to activities perceived as “additional” to the core tasks of foaling; the intimacy of a small team made some strategies unnecessary, such as “organizing a toolbox meeting.”
Tiwari et al	2019	Knowledge, attitudes and practices (KAP) towards rabies and free roaming dogs (FRD) in Panchkula district of north India: A crosssectional study of urban residents	Qualitative	Social sciences	India	Local	Analysis of knowledge, attitudes and practices (KAP) in the fight against rabies and free-roaming dogs	Dog	Rabies	Routine	Vaccination	Mass vaccinations and control of the movement of free-roaming dogs	Citizens	Rabies is endemic among free-roaming dogs in Indian cities, and there remains a potential risk of rabies exposure to urban residents through dog bites.	N.A	Attitudes and practices, socio-economic statut, age
Touihri et al	2011	Evaluation of Mass Vaccination Campaign Coverage Against Rabies in Dogs in Tunisia	Quantitative	Social sciences	Tunisia	National	Estimating the extent of vaccination coverage in dogs in three regions	Dog	Rabies	Routine	Vaccination	During mass vaccination campaigns against rabies in dogs, each vaccinated dog is given a vaccination certificate to its owner. This certificate can be very important in the event of a dispute.	Dog owners	Rabies is a human health problem in Tunisia	N.A			Lack of financial ressources	Lack of human ressources
Truong et al.	2018	Benefit–cost analysis of Foot-and-Mouth Disease Vaccination at the Farm-level in south Vietnam	Quantitative	Economics	Vietnam	National	Analysis of the financial impact of foot-and-mouth disease outbreaks in cattle at farm level and the cost-benefit ratio of a biannual vaccination strategy	Cattle	FMD	Routine	Vaccination	Vaccination in targeted areas	N.A	Co-financing of vaccination by public administration	Sanitary			Costs and effectiveness, return on investment
Ung et al.	2021	Knowledge, attitude, and practices associated with rabies in villages with different dog vaccination statuses in Cambodia	Qualitative	Social sciences	Cambodia	Local	To study rabies knowledge, attitudes and practices among canine rabies vaccinated and unvaccinated participants.	Dog	Rabies	Routine	Vaccination	Mass vaccination	Dog owners and citizens	There are no animal welfare laws or national bans on the slaughter of dogs for human consumption	N.A	Level of education, knowledge, attitudes and practices		Economic losses due to carcass condemnation, premium paid per litre of milk to farms certified free of bovine tuberculosis
Valdivieso et Retamal	2023	Is it possible to control bovine tuberculosis without compensation? Reviewing ten years of the Chilean program and its progress	Narrative	Epidemiology	Chile	National	Analysis of the problems identified by stakeholders and the initiatives implemented to remove the obstacles	Cattle	Bovine tuberculosis	Routine	Surveillance	A mandatory nationwide program based on the screening and culling of animals found to be positive for bovine tuberculosis, at the expense of herd owners.	Farmers and public administration	Specific conditions according to the risk level by zone	Sanitary		Previous TB-free farm control programs, awareness of TB among dairy farmers, stricter regulations and higher official budgets allocated to infected herds.
Vergne et al.	2016	Attitudes and Beliefs of Pig Farmers and Wild Boar Hunters Towards Reporting of African Swine Fever in Bulgaria, Germany and the Western Part of the Russian Federation	Qualitative	Epidemiology	Germany, Bulgaria, Russia	International	Analysis of attitudes and beliefs of pig farmers and hunters towards reporting suspected cases of African swine fever.	Pig	African swine fever	Routine	Surveillance	Passive surveillance based on reporting of suspected cases by farmers and hunters.	Farmers and hunters	Detection of cases in neighboring countries and increase in wild boar population	N.A	Lack of knowledge, judgments and reputation	Lack of informations
White et Angela Pelzel-McCluskey	2023	Cross-Sectional Survey of Horse Owners to Assess Their Knowledge and Use of Biosecurity Practices for Equine Infectious Diseases in the United States	Qualitative	Social sciences	USA	National	To determine horse owners' understanding and knowledge of biosecurity practices to prevent infectious diseases in the United States.	Equine	N.A	Routine	Biosecurity	Voluntary measures	Horse owners	Recommendations for the application of biosecurity to horses by owners and veterinarians are available from the USDA, state governments, universities, and horse owner publications.	N.A	Attitudes and practices	Health and vaccination certificates for entry
Yi et al	2022	Exploring the determinants of influenza A/H7N9 control intervention efficacy in China: Disentangling the effect of the ‘1110’ policy and poultry vaccination	Qualitative	Epidemiology	China	Local	Analysis of knowledge, attitudes and practices of live bird sellers	Poultry	Avian influenza	Crisis	Biosecurity and vaccination	Policy: mandatory daily cleaning of the market, weekly disinfection, closing of the market once a month and ban on storing poultry overnight in the market premises; vaccination of poultry	Poultry sellers	N.A	N.A		Lack of communication of information on policies
Young et al	2017	Investigation of smallholder farmer biosecurity and implications for sustainable foot-and-mouth disease control in Cambodia	Qualitative	Social sciences	Cambodia	Local	Understanding current biosecurity threats to smallholder livelihoods	Cattle	FMD	Routine	Biosecurity and vaccination	Voluntary measures	Farmers	N.A	N.A	Percpetions and knowledge		Willigness to pay
Mello and al.	2019	Bovine rabies: economic loss and its mitigation through antirabies vaccination	Qualitative and quantitative	Economics	Brazil	Local	Assess the economic impact of bovine rabies and its mitigation by anti-rabies vaccination in local rural properties	Cattle	Rabies	Routine and crisis	Vaccination	Mandatory notification	Farmers and vets	Bovine rabies: a source of economic losses for cattle farms	N.A			Economic feasibility of vaccination
Mentaberre and al.	2013	Cattle Drive Salmonella Infection in the Wildlife–Livestock Interface	Qualitative and quantitative	Life sciences	Spain	Local	Study of the spread of salmonella and possible management measures	Cattle and wild boar	Salmonellosis	Routine	Surveillance and culling	Cattle withdrawal and wild boar hunting	Farmers	N.A	Sanitary
Menzies and al.	2021	Test and vaccinate or remove:Methodology and preliminary results from a badger intervention research project	Qualitative and quantitative	Life sciences	Ireland	Local	Study of selective badger culling combined with vaccination as part of a research trial	Badgers	Bovine tuberculosis	Routine and crisis	Culling, vaccination, surveillance and diagnosis	N.A	Vets	Assessment of the demographic and physical characteristics of badgers	N.A
Meseko and Oluwayelu	2019	Avian Influenza	Qualitative	Life sciences	Sahel	Region	Understand the nature of the disease, its epidemiology, distribution, surveillance and measures to combat AI	Poultry	Avian influenza	Routine	Biosecurity, surveillance, vaccination, and control	Regional strategy: depopulation, decontamination, consolidation of veterinary organisations/structures	Public animal health professionals	Geographical conditions, socio-economic impact of the disease, socio-cultural environment (informal poultry farming, subsistence farming, domestic/leisure farming)	N.A		Socio-cultural environments to be taken into account in implementation		Development of veterinary facilities and structures
Miles and al.	2010	Practical High Pathogenicity Avian Influenza First-Response Training Exercises	Qualitative	Life sciences	N.A	Global	N.A	Poultry	Avian influenza	Crisis	Biosecurity, control, prevention	Simulation exercises: wearing and removing personal protective equipment (PPE) in a controlled environment, 2) site zoning and 3) a resource planning and mapping exercise.	N.A	N.A	N.A
Miltenburg et al.	2021	The Ontario Animal Health Network: enhancing disease surveillance and information sharing through integrative data sharing and management	Qualitative	Social sciences	USA	National and local	Organisation and evaluation of Ontario's animal health surveillance network	N.A	N.A	Routine	Surveillance and diagnosis	Network: information exchange, communication, testing	Vets, epidemiologists, pathologists, administrative staff, university species specialists, industry players, laboratories	Techno-scientific gaps; limits to the over-interpretation of data that can impact the information disseminated	Technical	Trust between network players				Involvement of laboratories and links between players	Difficulty in interpreting laboratory tests and antimicrobial resistance trends in the absence of a clinical history
Mo and al.	2016	Review of Avian Influenza Outbreaks in South Korea from 1996 to 2014	Qualitative and quantitative	Life sciences	South Korea	National and farm	Analysis of HPAI crises in South Korea	Poultry	Avian influenza	Crisis	N.A	N.A	N.A	N.A	Economic		Dedicated public policies but lack of continuity of players in the administrations, coordination between government agencies, development of texts, coherence of public action		Factors facilitating viral transmission: level of development of farms, geographical separation between farms and high animal density, sharing of equipment (family farms), factors limiting viral transmission: installed vet services	Rapid industrialisation in recent years, with a system of vertical integration in which farms join forces with processing companies, which encourages viral transmission
Moennig and Becher	2015	Pestivirus control programs: how far have we come and where are we going?	Qualitative	Life sciences	Europe	Region	Analysis of strategies to combat PPE	Cattle	Bovine viral diarrhoea	Routine and crisis	Vaccination, prophylaxis,culling and biosecurity	N.A	N.A	Importance of combined measures (not just vaccines)	Economic			Costs
More and al.	2018	Further description of bovine tuberculosis trends in the United Kingdom and the Republic of Kingdom and the Republic of	Qualitative and quantitative	Life sciences	UK and Ireland	National and local	Comparison of bTB trends/prevalences and public policy analysis	Cattle	Bovine tuberculosis	Routine and crisis	Control, surveillance and vaccination	Regulations	Farmers and public authorities	Local and national variations, particularly in detection practices; European regulations	Sanitary and technical		Changes in regulations
Nampanya and al.	2011	Improvement in Smallholder Farmer Knowledge of Cattle Production, Health and Biosecurity in Southern Cambodia between 2008 and 2010	Qualitative and quantitative	Social sciences	Cambodia	Local	To assess the impact of a research project looking at interventions that can improve livestock production and health, including biosecurity and practices related to the risks of cross-border disease transmission	Ruminants	FMD	Routine and crisis	Vaccination	Participatory research project	Farmers and public authorities	Existence of small farms looking for commercial outlets	Political	Knowledge on biosecurity	Involvement of farmers, training/awareness-raising	The benefits of biosecurity for increasing the value of livestock farming and market opportunities
Nampanya and al.	2013	Financial Impact of Foot and Mouth Disease on Large Ruminant Smallholder Farmers in the Greater Mekong Subregion	Qualitative and quantitative	Social sciences	Laos	Local	Estimation of financial losses due to FMD and recommendations for control strategies	Ruminants	FMD	Routine	Biosecurity and vaccination	Antibiotics	Farmers and public authorities	N.A	Economic		Need for programmes to encourage the implementation of biosecurity measures in addition to vaccination	Limiting the costs of infectious disease crises by adopting control measures
O'Brien and al.	2011	Management of bovine tuberculosis in Michigan wildlife: Current status and near term prospects	Qualitative	Social sciences	USA	Local	Managing TB in wildlife	Wildlife and cattle	Bovine tuberculosis	Routine	Vaccination and biosecurity	Ban on baiting and feeding cervids	Farmers and public authorities	N.A	N.A	Raising farmers' awareness of the positive effects of biosecurity measures	Support from public authorities	Financing of management programmes, assistance for producers
Pal and al.	2021	Knowledge, attitude, and practice about rabies prevention and control: A community survey in Nepal	Qualitative and quantitative	Social Sciences	Nepal	Local	Knowledge, practices of a Nepalese community faced with rage	Dog	Rabies	Routine	Vaccination and control	Vaccination practice, sterilisation of dogs, health-seeking behaviour, first aid practice, traditional methods	Dog owners	N.A	N.A	Age, knowledge, level of training and education
Pappaioanou et Gramer	2010	Lessons from Pandemic H1N1 2009 to Improve Prevention, Detection, and Response to Influenza Pandemics from a One Health Perspective	Qualitative	Social Sciences	International	Global	Teaching H1N1 management	Pig	Influenza	Crisis	Vaccination and culling	Trade bans and imports, Planning	Farmers and public authorities	N.A	N.A		Crisis management strategy, international multi-sector cooperation/coordination
Perez et al.	2019	Individual or Common Good? Voluntary Data Sharing to Inform Disease Surveillance Systems in Food Animal	Qualitative	Life Sciences	USA	National	Data sharing and monitoring system	Pig	Infectious diseases	Routine	Surveillance	N.A	Farmers	N.A	N.A		Need for public and private coordination: collaborative model between researchers, veterinarians and producers has favored the development of adapted solutions	Need financing
Pieracci et al.	2017	The Formation of the Eastern Africa Rabies Network: A Sub-Regional Approach to Rabies Elimination	Qualitative	Life Sciences	East Africa	Region	Rabies Eradication Strategy Study	Dog	Rabies	Routine	Vaccination and formation	N.A	Dog owners,public authorities	N.A	N.A	Lack of awareness	Lack of coordination, lack of coordinated planning	Lack of public and private funding	Lack of trained veterinary staff
Rahaman et al.,	2020	Knowledge, Attitude, and Practice of a Local Community Towards the Prevention and Control of Rabies in Gaibandha, Bangladesh	Qualitative and quantitative	Life Sciences	Bangladesh	Local	KAP and the fight against rabies	Dog	Rabies	Routine and crisis	Vaccination and biosecurity	N.A	Dog owners	N.A	N.A	Level of education and employment affect knowledge and practices of prevention and control, lack of accessible information, cultural representations towards stray dogs	Importance of coordination between population, veterinarian, public authorities	Economic barriers
Stephen et al.	2011	Animal Health Policy Principles for Highly Pathogenic Avian Influenza: Shared Experience from China and Canada	Qualitative	Life Sciences	International	Global	Principles of public action to combat IHAP	Poultry	Avian influenza	Routine and crisis	Biosecurity	Cooperation and information	N.A	N.A	N.A		Cooperation between international and national agencies: consistency of regulations and practices between countries	Compensation to breeders
Suwannarong and al.	2023	A qualitative study on knowledge, attitude, and practice (KAP) toward swine influenza, information on pig farms and zoonosis reporting systemsin Thailand	Qualitative	Social Sciences	Thailand	Local	KAP breeders on the prevention and monitoring of swine fever	Pig	Swine fever	Routine and crisis	Biosecurity and vaccination	Processus : quarantine and desinfection	Ranchers, farm workers, community leaders, public health personnel and citizens	Small multi-species farms	N.A	Lack of knowledge and awareness	Lack of information disseminated, problem of accessibility and quantity, lack of veto/authorities coordination, lack of means for inspections		Vaccination applied in industrial breeding and biosecurity little applied in small breeding
Tilli and al.	2022	Assessing Biosecurity Compliance in Poultry Farms: A Survey in a Densely Populated Poultry Area in North East Italy	Qualitative and quantitative	Social Sciences	Italy	Local	Propensity to adopt biosecurity strategies	Poultry	Infectious diseases	Routine	Biosecurity	Cleaning and desinfection	Farmers	N.A	N.A		Strict regulatory framework		Vertical integration of the poultry industry
Trock et Huntley	2010	Surveillance and Control of Avian Influenza in the New York Live Bird Markets	Qualitative	Social Sciences	USA	Local	AI Monitoring and Control Strategy	Poultry	Avian influenza	Routine	Biosecurity, qurantine, and diagnosis	Trade restrictions (sales and transportation)	Farmers, distributors and carriers	N.A	N.A		Regulatory framework key lever on aspects of control, screening, sales, biosecurity standards, cooperation of different actors
Tun Win et al.	2017	Emerging Zoonotic Influenza A Virus Detection in Myanmar: Surveillance Practices and Findings	Qualitative and quantitative	Life sciences	Burma	Local	AI Monitoring Strategy	Poultry	Avian influenza	Routine	Surveillance	System	N.A	N.A	N.A		Political instability, lack of safe transport infrastructure, lack of collaboration between veterinary and medical authorities, limitations of import regulations			Illegal cross-border imports of animals
Ullah and al.	2021	Transhumant pastoralist knowledge of infectious diseases and adoption of alternative land use strategies in the Hindu-Kush Himalayan (HKH) region of Pakistan	Qualitative and quantitative	Life sciences	Pakistan	Local	Knowledge and practices of pastoralist breeders in the face of MI	N.A	Infectious diseases	Routine	Control and surveillance	Alternative strategies : rotation of pastures, planting of fodder trees	Farmers and vets	N.A	N.A	Level of education and awareness related to good relationship with vets		Lack of economic and land resources, lack of compensation		Large farm size
Yusuf Jama & Kassa	2023	Assessment of Community’s Knowledge, Attitudes and Practices towards Rabies in and around Jigjiga, Somali Region, Ethiopia	Qualitative and quantitative	Life sciences	Ethiopia	Local	KAP populations / rabies	Dog	Rabies	Routine	Vaccination, culling and biosecurity	N.A	Citizens	N.A	N.A	Lack of knowledge about the disease, lack of information and awareness among farmers	Lack of healthcare structures, public health campaigns		Lack of health professionals
Zhu and al.	2023	A participatory approach to understand the attitudes and perceptions towards priority endemic cattle diseases among dairy farmers and animal health experts in Henan province, China	Qualitative and quantitative	Social Sciences	China	Local	KAP of breeders and animal health experts in the face of infectious diseases in herds	Cattle	Infectious diseases	Routine and crisis	Biosecurity, vaccination and diagnosis	N.A	Farmers and animal health experts	N.A	N.A	Representations of visible problems, priorities on non-visible or barely visible problems of animals	Lack of vaccination campaigns, communication and alerts	Interest and benefit of measures for production favors implementation by breeders, lack of compensation	Lack of access to diagnostic tools
Agrawal and Varga	2024	Assessing and comparing disease prevention knowledge, attitudes, and practices among veterinarians in Illinois, United States of America	Qualitative	Social Sciences	USA	Region	To assess veterinarians’ disease risk perception and perceived relevance of biosecurity practices, knowledge of disease reporting, and disease prevention and control practices in clinical settings.	Pets and livestock	Infectious diseases	Routine	Biosecurity and prevention	Structured questionnaire	Vets	Clinical veterinarians can prevent the transmission and spread of zoonotic diseases by adopting effective biosecurity practices in their clinics	Gap in disease-reporting knowledge was identified among companion animal veterinarians	Gender, profession, type of animals, training improves perceptions, knowledge, proximity between vets, experience, region, risk perceptions, education
Ahmed and al.	2025	One health assessment of farmers’ knowledge, attitudes, and practices (KAPs) on zoonoses in Bangladesh	Qualitative	Social Sciences	Bangladesh	National	To assess and elucidate the level of knowledge about zoonotic diseases and their transmission among livestock farmers and the general population	Livestock	Zoonosis	Routine	Biosecurity	KAP	Farmers	Farming serves as a key livelihood, leading to a higher risk of zoonotic diseases due to frequent animal interactions and traditional practices	Need for targeted educational programs and a collaborative One Health approach to improve zoonotic disease control, particularly among less educated farmers, to enhance public health and economic outcomes	Scientific training favours practices, level of education, biosecurity training, animal owners, age, illiteracy, awareness, level of knowledge, ignorance			Restricted access to veterinary care and budgetary limitations, access to information
Alemayehu and et al.	2024	Knowledge, Attitude, and Prevention Practices towards Common Zoonotic Diseases in and around Bahir Dar City, North Western Ethiopia	Qualitative and quantitative	Social Sciences	Ethiopia	Local	To assess the knowledge, attitude, and prevention practice level for the prevention of zoonotic disease and associated factors	Pets and livestock	Zoonosis	Routine	Biosecurity and prevention	KAP, survey	Farmes and governments	Interplay of intense livestock animals, agricultural activities, and poor health services characterized the high risks of zoonotic diseases	Level of knowledge, attitude, and prevention practices for major zoonotic diseases in Bahir Dar City were relatively poor, a concerted effort among various stakeholders is needed to create and raise awareness among livestock producers	Level of education, age, level of training, level of awareness, food consumption habits, type of farm	Institutional collaboration, lack of government attention to zoonoses, equitable allocation of resources, investment in prevention		Improved communication within sectors, coordination of activities, access to information	Location of farms, expansion of different intensive livestock farms
Amalraj and et al.	2024	Factors Affecting Poultry Producers’ Attitudes towards Biosecurity	Qualitative and quantitative	Social Sciences	Europe	National	Effect of socio-demographic factors on poultry biosecurity practices	Poultry	Infectious diseases	Routine	Biosecurity	ADKAR change management model (Awareness, Desire, Knowledge, Ability, and Reinforcement)	Farmers	The prevention of the spread of poultry diseases within and among farms largely depends on the adoption of good biosecurity practices	Wide and varied attitude towards biosecurity in the poultry farming community	Level of education, age, level of awareness, perceptions and motivations, level of knowledge, recognition of the benefits associated with biosafety, desire, ability to invest in biosafety, willingness to change, perceptions of dangers			Group discussions and individual support	Type of production
Anastasia et al.	2025	Assessment of hunters’ awareness of African swine fever in Samara Oblast, the Russian federation	Qualitative	Social Sciences	European Russia	Region	Attitudes of hunters toward control measures	Wild boar	PPA	Crisis	Control and biosecurity	Questionnaire	Hunters	Hunters are crucial for early ASF detection through both passive and active surveillance, influenced by their motivation and adherence to safety protocols, outbreaks of ASF	Evaluating hunters’ perspectives and active involvement in control efforts are crucial for effective ASF management.	Level of knowledge, willingness and motivation, negative attitude, quarantine measures, disregard for rules	Compromises to participate in control (increase licence quotas, reduce prices)		Performance of veterinary services, lack of cooperation and lack of trust between hunters and government agencies
Auer et al.	2025	Farming Practices, Biosecurity Gaps, and Genetic Insights into African Swine Fever Virus in the Iringa and Ruvuma Regions of Tanzania	Qualitative	Social sciences and epidemiology	Tanzania	Region	Assessement of biosecurity gaps and management practices that contribute to virus transmission in small farm holdings	Pig	African swine fever	Crisis	Biosecurity	Questionnaire	Farmers	African Swine Fever Virus (ASFV) genotype II dominates outbreaks in Tanzania’s Southern Highlands, continuing to persist as the dominant strain over a decade after its first incursion in 2010	Urgent need for enhanced biosecurity and farmer education to mitigate ASFV outbreaks in endemic regions	Level of knowledge			Lack of veterinary services, formation of farmers
Baldrey et al.	2024	Survey of the husbandry and biosecurity practices of backyard chicken keepers in the UK	Qualitative	Social Sciences	UK	National	Investigate the husbandry, health and welfare, and biosecurity practices	Poultry	Infectious diseases	Routine	Biosecurity and prevention	Questionnaire	Animal owners	Chikens were kept as pets in UK	Biosecurity, humane euthanasia training, veterinary training and enrichment provision areas significant improvements can be made to improve poultry health	Education of flock owners, understanding of biosecurity measures, experience where vets did not have enough experience		Owners do not want to spend money on chicken health	Lack of vets, lack of veterinary experience or interest
Barnes et al.	2024	Financial impacts of a housing order on commercial free range egg layers in response to highly pathogenic avian influenza	Qualitative	Economics	UK	Farms	financial and production impacts of a housing order on commercial free-range egg layers	Poultry	Avian influenza	Routine	Control and biosecurity	Housing Odonnance = intervention to mitigate HPAI	Farmers and government	Recent annual outbreaks of Highly Pathogenic Avian Influenza (HPAI) have led to mandatory housing orders on commercial free-range flocks	N.A			Short -term impacts on egg supply, and long-term financial viability of commercial enterprises of measure, positive ffect on margins, cost minimisation
Basir et al.	2025	The determinants of rabies knowledge, attitudes and practices among dog owners in the North-Eastern Region of Peninsular Malaysia: a multivariable analysis	Qualitative	Social sciences	Malaysia	Local	To assess knowledge, attitudes and practices of rabies	Dog	Rabies	Routine	Prevention	Mass canine vaccination program	Dog owners	Malaysia recorded its first case of canine rabies in 1925 and has since experienced sporadic outbreaks, with the most recent canine rabies outbreaks reported since 2015	necessity of targeted educational interventions to enhance understanding of safe human-dog interactions, clarify transmission routes beyond dog bites, and reinforce the importance of rabies vaccination	Length of dog ownership, level of knowledge, household size, age, type of dog obtained, health care sought, level of education
Bastille-Rousseau et al.	2024	ASSESSING THE EFFICIENCY OF LOCAL RABIES VACCINATION STRATEGIES FOR RACCOONS (PROCYON LOTOR) IN AN URBAN SETTING	Quantitative	Economics and epidemiology	Canada	Local	Identify the most efficient vaccination strategy for their application scale and desired level of seroprevalence	Raccoon	Rabies	Routine	Vaccination	Oral rabies vaccination program	Health autorities	Raccoon rabies virus variant accounts for most rabies virus exposures to humans and spillover infections among animals	Information regarding the efficiency of different vaccination strategies for raccoon populations, to guide local RRV control in urban settings			Associated monetary cost, indicating that managers face a trade-off between cost and benefit when choosing a vaccination strategy
Baye et al.	2024	Understanding how Intention to Adopt Biosecurity Measures Influences Indemnity design by United States Swine Producers.	Quantitative and qualitative	Economics and social sciences	USA	National	Economic, institutional and socio-psychological factors that drives the decision-making process	Pig	Infectious diseases	Routine	Biosecurity	Compensation programme	Farmers	Animal disease outbreak, recent outbreak of ASF in 2018, are a major concern for stakeholders across the food supply chain with potential to disrupt global food security, cause economic losses, and threaten animal welfare	Motivating the willingness of farmers to invest in biosecurity while overcoming cost concerns is achievable	Motivation to invest in biosecurity, confidence in government agencies, farmers' knowledge, perceptions of risk, willingness to report infections		Economic motivation, financial compensation		Farm characteristics
Baye et al.	2024	A latent class analysis of biosecurity attitudes and decision-making strategies of swine producers in the United States	Quantitative and qualitative	Social sciences	USA	National	to manifest the latent phenomenon underlying producers' preferences, attitudes, and behaviors	Pig	Infectious diseases	Routine	Biosecurity	Compensation programme	Farmers	N.A	Eradication programmes have a positive effect on improving producers' attitudes to biosecurity.	Motivation to invest in biosecurity, probability of taking out insurance, willingness to report suspected animals, level of trust in government, trust in their neighbours in biosecurity, level of knowledge, gender, income		Investment in eradication programmes		Size of farm
Beresa et al.	2024	Assessment of respondents’ knowledge, attitudes, and practices toward rabies and associated risk factors in Shone Town, Southern Ethiopia	Qualitative	Social Sciences	Ethiopia	Local	To assess the level of knowledge, attitudes, and practices and factors associated	Dog	Rabies	Routine	Prevention	N.A	Dog owners	Ethiopia ranks fourth worldwide and has the second-highest rabies mortality rate in Africa after Nigeria	Necessity to develop educational programs	Level of knowledge, lack of awareness, level of education	Coordination between health sector, vets and community, lack of education programme, information from informal sources		Vaccination coverage, stray dog control regulations
Bijari et al.	2025	Productivity, reproduction and economic losses due to foot-and-mouth disease (FMD) in Iranian Holstein cows	Simulations	Economics	Iran	Farms	Impact of FMD on reproductive and productive traits, economic losses and culling trends	Cattle	FMD	Routine	Prevention and vaccination	Control measures focus on mass vaccination, identification and testing of animals, establishment of protection and surveillance zones, and enforcement of quarantine and biosecurity protocols	Farmers and government	Importance of the livestock sector to the Iranian dairy industry and the limited data on the economic and biological impact of FMD	Significance of enhanced FMD management for the long-term stability of the dairy sector and advocate for rigorous protection strategies by stakeholders and policymakers			Economic impacts of control measures
Biryomumaisho et al.	2024	UNDERSTANDING THE DRIVERS FOR COMMUNITY_x0002_BASED PREVENTION OF AFRICAN SWINE FEVER SPREAD: A CASE STUDY OF KASAWO AND KATOSI SUB COUNTIES, MUKONO DISTRICT, UGANDA	Survey	Social Sciences	Uganda	Region	To evaluate the extent of the application of biosecurity measures	Pig	African swine fever	Routine	Biosecurity	N.A	Farmers	African swine fever is endemic in Uganda and several outbreaks of ASF have been reported across the country	Necessity of better manage the facility, improve data col_x0002_lection on pig health in the area, implement effective disease control measures, and boost local revenue collection	Lack of understanding of importance of measures, fear of economic loss is an obstacle to delcaration		Reluctance to apply measures due to cost, slaughter and sale of pigs motivated by recovery of monetary value	Need to establish centralised slaughter facilities, systematic meat inspection, vets cannot always travel, visitor access to pig units	Lack of space for isolation of animals
Brock et al.	2024	Evaluating the Effectiveness & Costs of Strategies Post-Eradication to Monitor for Freedom from Bvdv Infection in Ireland	Simulations	Epidemiology and economics	Ireland	Farms	To understand the relation between the time to detection following re-emergence of BVD and the annual costs of the monitoring protocol	Cattle	Bovine viral diarrhoea	Routine	Surveillance	National BVD eradication programme, supported by legislation, was introduced in 2013	Public authorities	Transition to post-eradication surveillance requires careful consideration of various monitoring options, each differing in coverage and associated costs	Development of effective and economically viable policies to maintain freedom from BVD in the national beef sector			Costs of testing measures and their economic impact	Monitoring sample size	Herds caracteristics
Campler et al.	2024	Description of swine producer biosecurity planning for foreign animal disease preparedness using the Secure Pork Supply framework	Qualitative and quantitative	Epidemiology	USA	Local	Describe and identify the level of biosecurity planning agreements	Pig	Infectious diseases	Routine	Biosecurity	The Secure Pork Supply (SPS) platform, biosecurity maps and plans	Farmers and vets	Update existing models on disease risks and spread and to make key response decisions	Need for a rigorous evaluation of biosecurity plans in the context of FAD preparedness	Risk tolerance and perception of feasibility and benefits for farmers, self-determination of biosecurity	Lack of uniformity in the design of biosecurity plans, ambiguous oversight responsibility, lack of mandatory framework, involvement of decision-makers, accessible training resources, standardized guidelines, support measures and data sharing		Suboptimal placement of biosecurity elements
Castillo-Neyra et al.	2024	Optimizing the location of vaccination sites to stop a zoonotic epidemic	Simulations	Epidemiology	Peru	Local	To explore optimization procedures to increase fixed-point MDVC coverage	Dog	Zoonosis	Routine	Vaccination	Annual mass dog vaccination campaigns	Public authorities	Vaccine equity, fair access to vaccines for all, is essential to eliminate the rabies virus, which can circulate at very low levels in dog populations	Optimally place vaccination points by maximizing the overall probability of participation based on walking distance				Distance to vaccination point, access to vaccination point, location of vaccination facilities, workload at vaccination sites, spatial uniformity of sites
Chalkowski et al.	2024	Operational lessons learned from simulating an elimination response to a transboundary animal disease in wild animals	Qualitative	Epidemiology	USA	Region	To identify operational challenges from an intensive reduction of a wild pig population	Pig	Transboundary diseases	Routine	Surveillance	N.A	Public authorities	TADs may become endemic in wildlife populations after an introduction	Number of ways the challenges		Continuity of information between groups and in time and space, improvement of communication infrastructures, commitment of all stakeholders in management		Location of traps, inefficiency of carcass recovery, inexperience of staff, improvement of containment fences		Environmental climate factor, ecological factor: change in species behavior
Chanchaidechachai et al.	2024	One-size measures do not fit all areas: Evaluation of area-specific control of foot and mouth disease in Thailand using bioeconomic modelling	Simulations	Economics	Thailand	Farms	To assess the effect of measures on transmission and their economic consequences	Livestock	FMD	Routine	Culling, vaccination, movments restrictions, isolation	N.A	Farmers and public authorities	Information on the epidemiological and economic consequences of control measures is fundamental to design effective FMD control measures	Economic significance to customize control measures and highlight the importance of farmers' compliance when designing control measures			Implementation costs and epidemic cost reduction, farmer compliance, cost allocation among stakeholders
Chazya et al.	2025	Rabies vaccinations at the rural–urban divide: successes and barriers to dog rabies vaccination programs from a rural and urban campaign in Zambia	Survey	Social sciences	Zambia	Local	Post-vaccination evaluations to assess vaccination coverage achieved during two mass vaccination campaigns	Dog	Rabies	Routine	Vaccination	vaccination campaigns in Zambia	Dog owners	Despite rabies vaccination campaigns since at least 2013, rabies cases continue to persist in these communities	With improved knowledge of dog population and ownership characteristics, Zambia is well-prepared to design more effective vaccination campaigns as the rabies elimination program expands	willingness to walk, lack of availability of owners, perceived value of their dog by owners, use of private veterinarians who sell vaccines	Lack of communication about vaccination campaign dates, lack of awareness		Distance from the vaccination site, inability to restrain dogs, dogs running loose making it difficult to get them to the vaccination point
Das et al.	2025	Assessing veterinary professionals’ perspectives on community knowledge, attitudes, and practices regarding dog rabies in Turkana, Kenya	Survey	Social Sciences	Kenya	Local	To describe the knowledge, attitudes, and practices of the Turkana community people regarding dog rabies	Dog	Rabies	Routine	Vaccination	Strategic vaccination and sterilization campaigns in sub-counties that pose a higher risk of rabies transmission	Dog owners	At the national level, priority is placed on post-exposure prophylaxis for humans rather than prophylactic vaccination for dogs	Importance of targeted interventions to improve rabies awareness and vaccination rates in similar settings	Concerns about side effects, lack of owner knowledge about rabies, owner neglect, inability to handle/restrain dogs, poor transportation, very young age of dogs	Reduction in government vaccination campaigns, lack of information about the campaign	High cost of vaccination	Unavailability of vaccines, shortage of vaccinators, vaccine efficacy, vaccination campaigns during school hours, high number of free-roaming dogs, lack of cold chain facilities, unavailability and logistical challenges	Distance to clinic
Balogh et al.	2013	Integrating the surveillance of animal health, foodborne pathogens and foodborne diseases in developing and in-transition countries	Qualitative	Life sciences	Developing country	Global	Surveillance of animal health, foodborne pathogens and foodborne diseases in developing and in-transition countries	N.A	Foodborne diseases	Routine	Surveillance	N.A	Public authorities, governement, consummers, supply chain, farmers	Animal diseases, foodborne pathogens and foodborne diseases have enormous impacts upon the health and livelihoods of producers and consumers in developing and in-transition countries	Tackle endemic diseases and build essential surveillance capacities to address changing disease threats in the future		Direct involvement, close coordination, cooperation, communication, and information exchange between human and animal health sectors and other sectors, local and global collaboration		Lack of human resources, capacity and willingness to report diseases, access to animal and human health services, rapid feedback of test results, provision of advice and responses, benefits and consequences of reporting
De Carolis	2024	A Comprehensive Analysis of Beekeeping Risks and Validation of Biosecurity Measures against Major Infectious Diseases in Apis mellifera in Europe	Qualitative	Social Sciences	Europe	National	Knowledge, Awareness and Practice of beekeepers	Bee	Infectious diseases	Routine	Biosecurity	BPRACTICES project	Animal owners	Necessity to mitigate the current risk for bee health and the beekeeping economy posed by the main infectious honeybee diseases	N.A	Levels of knowledge and education, level of acceptance			Need for support from specialist advisors and laboratories
Dhakal et al.	2025	Assessment of Biosecurity in Poultry Farms in Chitwan, Nepal	Qualitative	Scoial Sciences	Nepal	Local	Examine the biosecurity measures employed by poultry farms	Poultry	Infectious diseases	Routine	Biosecurity	KAP	Farmers	N.A	Development of strategies and policies to prevent and control the spread of diseases by identifying gaps in implementation of biosecurity measures on poultry farms	Main occupation, participation in poultry training, biosecurity training,				Operating capacity, type of operation, flooring system, presence of workers on the operation
Diaby et al.	2025	Exploratory analysis of poultry workers’ knowledge and practices Regarding highly pathogenic avian influenza in Guinea	Qualitative	Scoial Sciences	Guinea	Local	Assess the knowledge and practices of poultry workers	Poultry	Grippe aviaire	Crisis	Prevention and biosecurity	KAP	Farmers	Highly pathogenic avian influenza has affected numerous countries and territories worldwide, with occasional cases of human infection caused by the H5N1 subtype	Low level of knowledge and poor practices among poultry farm workers despite the outbreak of the avian influenza epizootic	Age, education level, experience with illness, number of hours worked, number of farms managed, gender
Dreyfus et al.	2024	Challenges of rabies surveillance in Madagascar based on a mixed method survey amongst veterinary health officers	Qualitative	Scoial Sciences	Madagascar	National	Understand the challenges faced by the Veterinary Health Officers (VHOs) in the current rabies surveillance system	Dog	Rabies	Routine	Surveillance	Veterinary/medical (suspect cases) and laboratory (confirmed cases) reporting system	Veterinary Health Officers	Rabies is endemic and a notifiable disease in humans and animal	Informed of the opinion of the VHOs without influencing them	People identify the biting dog, kill it directly and throw the droppings into the water, lack of knowledge of the procedures for taking a sample for diagnosis	Reporting of disease cases	Funding for surveillance and reporting of cases, costs of sampling, packaging and postage	Lack of personal protective equipment, lack of equipment for packaging samples, accessibility problem	Lack of roads and bridges making it difficult to send samples and contributing to the fact that few samples are collected and sent
Duarte et al.	2024	Characterization of biosecurity practices among cattle transport drivers in Spain	Qualitative	Social Sciences	Spain	National	To characterize which biosecurity practices are regularly implemented during the transport of cattle	Cattle	Infectious diseases	Routine	Biosecurity	Transport of live animals	Drivers	Vehicles used for animal transport can play a significant role in the spread of pathogens	Need of investment in cleaning and disinfection centres to enable drivers with adequate infrastructures to improve biosecurity	Driver experience	Investments in cleaning infrastructure	Costs associated with washing vehicles, costs associated with transportation, financial challenges	Availability of disinfection equipment, time available for disinfection, limitation of farm personnel for loading and unloading animals	Location of cleaning and disinfection centers
Fasina et al.	2024	Semiquantitative Risk Evaluation Reveals Drivers of African Swine Fever Virus Transmission in Smallholder Pig Farms and Gaps in Biosecurity, Tanzania	Qualitative	Social Sciences	Tanzania	Region	To investigate the plausible risk factors for and drivers of farm infection and outbreaks	Pigs	African swine fever	Crisis	Biosecurity and surveillance	Surveillance program	Farmers, vets, butchers, transporter	ASF has more or less persisted as an endemic disease with annual cycles of infection in Tanzania	Behavioural change communication must target identified drivers of infections, attitudes, and practices	Lack of knowledge	Lack of inter-district coordination of movement restrictions		Lack of staff for case reporting, lack of training, poor training of officers, overworked officers	Animal movements complicated by the extent of borders, lack of appropriate slaughter facilities, lack of fencing, no infrastructure for waste disposal
Graham et al.	2025	Understanding how on-farm biosecurity perceptions and practices of New South Wales sheep producers have been impacted by the 2022 foot-and-mouth disease outbreak in Indonesia	Qualitative	Social sciences	Indonesia	Region	to qualitatively assess the impact of the government and industry extension following FMD outbreak on the current biosecurity perceptions and practices	Sheep	FMD	Crisis	Biosecurity and surveillance	Livestock Production Assurance (LPA) programme and EAD response	Farmers	In May 2022, an FMD outbreak was reported by the World Organisation for Animal Health in Indonesia	Support the development of effective strategies in the future	Understanding of biosecurity, resentment of perceived power suppression, distrust of government motives, nature of producer-veterinarian relationships, values ​​of perceived practicality and effectiveness of measures	Information flow among key stakeholders, recognition of primary producers' contribution, trust among stakeholders, shared responsibilities, decline in outreach and media attention	Cost-benefits of measures	Communication strategies to participants, communication with veterinarians
Gren et al.	2024	Benefits and costs of measures to tackle the outbreak of African swine fever in Sweden	Qantitative	Economics	Sweden	National	Calculates the direct and indirect costs of immediate control measures during an ASF outbreak	Wild boar	African swine fever	Crisis	Control	Simulations	Farmers and public authorities	Calculates the direct and indirect costs of immediate control measures during an ASF outbreak	The benefits were greatly dependent on the speed of ASF dispersal and assumptions about pig farmers’ investment responses, which implied large variations in each of the five evaluation criteria			Cost-benefit of measures, costs of measures, return on investment, economic performance
Groves et al.	2021	Variability in practices for drinking water vaccination of meat chickens against infectious laryngotracheitis	Qualitative and quantitative	Lifes sciences	Australia	National	Examine variations in the techniques of application of vaccines via drinking water	Poultry	Infectious Laryngotracheitis	Routine	Vaccination	Vaccination procedures followed SOPs standard operating procedures	Farmers and public authorities	Vaccine failure and adverse vaccine reactions are frequently reported	Improve the success of water vaccination against ILT				Water dosing methods, age of animals at vaccination, and choice of water stabilization products	Variation in vaccination procedures due to farm and herd size
Hamid et al.	2024	Assessment of abattoir workers and livestock keepers’ knowledge and practices regarding bovine tuberculosis in Senegal	Qualitative	Scoial Sciences	Senegal	Local	Assess the kn owledge and practices	Cattle	Bovine tuberculosis	Routine	Biosecurity and prevention	N.A	Abatoir workers and farmers	In Senegal, TB is one of the six priority zoo_x0002_notic diseases at the national level	Low level of good knowledge and practices regarding TB among respondents	Gender, age, main activity, level of knowledge, area of ​​study, marital status
Hanitravelo et ak.	2025	Cost-effectiveness assessment of alternative surveillance measures for bovine tuberculosis using stochastic modeling simulation	Simulations	Economics	France	Farms	Determine the cost-effectiveness, from the farmer expenses point of view, of three alternatives to the current mandatory surveillance scenario	Cattle	Bovine tuberculosis	Routine	Surveillance	Reinforced Screening Areas, current mandatory surveillance	Policymakers	Infections rates	assist policymakers to implement surveillance policy that balances disease monitoring costs and health outcomes			Farmers investments in surveillance, cost-benefits ratio, economic impact of surveillance
Hatami et al.	2022	Factors Affecting the Perception and Practice of Iranian Nomadic and Semi-Nomadic Pastoralists in Regard to Biosecurity Practices in Sheep and Goat Farms: A Cross-Sectional and Prospective Study	Qualitative	Social Sciences	Iran	Region	Determine the level of knowledge and the practices of nomadic and semi-nomadic pastoralists	Sheep and goat	Infectious diseases	Routine	Biosecurity	N.A	Farmers	The majority of sheep and goat holdings in Iran are small-scale holdings which are mostly managed by illiterate farmers	Clear need for extension programs to enhance Iranian and sheep and goat farmers’ perceptions and practices regarding biosecurity measures	Annual mortality rate, lack of understanding of the risks and consequences of non-compliance with biosecurity protocols, level of knowledge		Lack of financial evidence of measures	Insufficient resources (time, money, labor, equipment), lack of veterinary involvement	Lack of infrastructure to prevent birds from accessing feed
Heiderich et al.	2024	Analysis of a European general wildlife health surveillance program: Chances, challenges and recommendations	Qualitative and quantitative	Epidemiology and social sciences	Europe	Global	Unredacted insight into a European GWHS operating within real-world constraints	Wildlife	Infectious diseases	Routine	Surveillance	General wildlife health surveillance, European GWHS	Public authorities	GWHS programs operate in the face of legal, geographical, financial, or administrative challenges	Fragmented and federalist GWHS programs like the one addressed require a central, consistent and accessible collection of wildlife health data	Public perception and education, awareness raising	Partnerships between different sectors, presence of different sources of funding, lack of collaboration between disciplines		Lack of information transmission by the veterinary authority, lack of expertise of local veterinarians on wildlife, in case selection, long time for diagnosis, not all species are covered by surveillance, no central data collection, language of data updating, lack of data sharing	Density of wild populations, accessibility of habitat
Hernandez-Jover et al.	2024	Supporting traceability and biosecurity in the sheep and goat industries in NSW: understanding barriers to implementing electronic identification	Qualitative	Social Sciences	Australia	National	Investigate barriers and motivations to the implementation of eID	Sheep and goat	Infectious diseases	Routine	Biosecurity and traceability	National Livestock Identification System (NLIS) , electronic identification (eID)	Farmes and stakeholders	Effective and efficient animal traceability system is essential for supporting the control and management of disease outbreaks and food safety incidents	Recommendations to address barriers identified, based on education and appropriate behavioural and technical support	Perception of additional cost and effort, physical capacity of farmers	Need for a national approach, communication of information to different stakeholders, training of farmers, subsidies, access to markets	Need to demonstrate financial benefits, implementation too costly, doubts about effectiveness	Cost in terms of time and infrastructure, practical barriers, barriers related to industry characteristics, barriers related to stakeholders' behavior and knowledge, barriers related to relationships and communications, barriers related to market characteristics
Herrmann et al.	2024	Risk Awareness and Attitude of German Farmers towards Biosecurity Measures	Qualitative	Social Sciences	Germany	National	How farmers perceive biosecurity	Livestock	Infectious diseases	Routine	Biosecurity	N.A	Farmers	In Germany, animal production systems are currently threatened by the circulation of highly pathogenic avian influenza (HPAI) and ASF	Overall, the high level of commitment from farmers indicated a good implementation of daily practices	Psychological stress for farmers during illness (self-blame)	Need for reliable information, lack of absolute security, structural and financial obstacles		Good information on biosecurity provided by the stable mobile association, role of the veterinary agent used and difficult
Hosseini et al.	2025	Qualitative studies on farm managers perception of risk from HPAIV and implementation of biosecurity measures on UK poultry farms	Qualitative	Social Sciences	UK	National	Assessing and understanding farm managers’ perceptions and use of biosecurity	Poultry	Avian influenza	Crisis	Biosecurity	Animal and Plant Health Agency	Farmers	Epidemic of high pathogenicity avian influenza (HPAI) H5N1 in the United Kingdom and Northern Europe from 2021 to 2023 has dwarfed all previous incursions.	The onus for improving biosecurity cannot remain solely with farm managers and workers	Impacts of AI on farmers' mental health, constant stress and anxiety, risk perceptions and personal opinions, beliefs, experiences, individual knowledge, interactions, interactions between individuals, farm ownership, age and length of experience, financial control, relationships between industry stakeholders, language barriers, length of experience			Societal expectations, level of autonomy and accountability, clarity of responsibilities
Ince et al.	2024	Risk assessment about effectiveness of biosecurity implementations on horse properties in Turkey	Qualitative	Social Sciences	Turkey	National	Investigating biosecurity implementation	Equine	Infectious diseases	Routine	Biosecurity	N.A	Horse owners	N.A	The obtained findings simplify a better insight of property owners’ effective decision-making processes behind horse health discretions and can meet feedback to the sector stakeholders on influential biosecurity implementations	Lack of understanding of terms associated with biosecurity				Farm size, animal movements between farms
Kebede et al.	2024	General public knowledge, attitudes, and practices about rabies and associated factors in Gomma district of Jimma zone, southwestern Ethiopia	Qualitative	Social Sciences	Ethiopia	Region	Assess and identify factors associated with knowledge, attitudes, and practices	Dog	Rabies	Routine	Prevention and biosecurity	N.A	Citizens	N.A	Rectify misconceptions, improve first aid practices, and foster appropriate healthcare-seeking behaviors among community members and healthcare providers alike	Knowledge, attitudes, practices, perceptions
Kenny et al.	2024	Private veterinarians' views of the Irish bovine TB eradication programme	Qualitative	Social Sciences	Ireland	National	Explore PVPs engagement with the bTB eradication programme	Cattle	Bovine tuberculosis	Routine	Eradication	The bTB eradication programme in Ireland, test and slaughter of positive animals, herd restriction, re-testing biosecurity and wildlife control	Private Veterinary Practitioners	bTB has not yet been eradicated, and continues to spread despite the implementation of a range of control measures	Influence how the Department of Agriculture, Food and the Marine (DAFM) interacts with PVPs and farmers in the future with respect to the bTB and the eradication programme	Social expectations, customer pressure, farmer attitude	Communication and cooperation between stakeholders, farmer education and training, confidence in communicating advice, lack of awareness, trusting relationships with farmers, use of manance by DAFM towards farmers, lack of support and empathy,	Economic benefits		Quality of enclosures, animal docility
Kgasi and Michel	2025	A knowledge, attitude and practices assessment of control measures for bovine tuberculosis and brucellosis towards a more effective approach to national control programs in South Africa	Qualitative	Social Sciences	South Africa	National	Understanding of knowledge, attitudes, and practices of affected stakeholders	Cattle	Bovine tuberculosis and brucellosis	Routine	Control	recommended by WOAH of test-and-reduction of reservoir hosts, quarantine and depopulation	Farmers and vets	Control measures need to be effective, practical and culturally and ethically acceptable to ensure successful control of bTB in South Africa	Serve as guide for policy development and implementation for both BR and bTB control measures in South Africa	Willingness of farmers to bring animals for vaccination, concerns about vaccine safety	Lack of government training and guidance, cooperation among stakeholders, government assistance, lack of consistency in control strategies and lack of coordination	Budgetary constraints for government procurement of vaccines	Availability of vaccines, cost and supply of testing equipment, issues with availability and training standards for reading tests	Lack of fencing and animal movement, lack of trust in government
Kim et al.	2017	Criteria and indicators for foot and mouth disease control strategy decision-making in Asia–Oceania countries	Qualitative and quantitative	Social Sciences	Asia-Oceania countries	Global	Identify the relative importance of criteria that could be used to evaluate control strategies	Livestock	FMD	Routine	Control	N.A	Chief Veterinary Officers	N.A	Criteria and indicators should facilitate a transparent discussion on the implications of FMD control strategies and rapid response	Mental health of farmers and public, animal welfare		Cost of control measures, farm losses due to depopulation, losses due to movement restrictions, industrial losses due to restrictions, export losses, tourism losses		Size of infected area, number of infected animals and farms, duration of outbreaks	Soil pollution
Kimpanga et al.	2024	Factors associated with the rabies vaccination status of dogs in households in Beni City, D.R. Congo	Qualitative	Social Sciences	Democratic Republic of Congo	Local	Determine the factors associated with the rabies vaccination	Dog	Rabies	Routine	Vaccination	Global Framework for Rabies Elimination	Dog owners	The Provincial Bureau of Animal Production and Health reported low vaccination coverage against dog rabies	The low vaccination coverage in Beni requires mass vaccination campaigns against canine rabies targeting the dog owners with low education levels	Household location, male head of household living with partner, educational level, ownership of multiple dogs, dog behavior, role of dogs in the household, educational level, perceptions of illness, age of dog
Klein et al.	2024	Biosecurity measures for the prevention of African swine fever on German pig farms: comparison of farmers’ own appraisals and external veterinary experts’ evaluations	Qualitative	Social Sciences	Germany	Farms	Evaluate the level of biosecurity and to explore possible reasons for deficits in the implementation	Pig	African swine fevr	Routine	Biosecurity	N.A	Farmers	Veterinary practitioners and policy-makers have expressed concerns that not all pig farmers are appropriately prepared to deal with the threat of ASF	High level of biosecurity against ASF on most pig farms and a realistic perception of their own biosecurity by the farmers	Interpretation of fence regulations, farmers' perceptions	Legal requirements	High costs of fencing, costs of disease, financial compensation, peed of measurement and its cost		Impracticability of livestock sites, farm layout
Kolawole et al.	2018	DEMOGRAPHIC FACTORS INFLUENCING THE RABIES ANTIBODY PREVA_x0002_LENCE OF DOGS IN FEDERAL CAPITAL TERRITORY, NIGERIA	Qualitative	Social Sciences	Nigeria	Local	Determine the level of compliance of dog owners to preventive canine rabies vaccination	Dog	Rabies	Routine	Vaccination	KAP	Dog owners	Canine rabies is enzootic in Nigeria occurring in all parts of the country	Mass vaccination of dogs in these suburban settlements is strongly recommended	Places of residence of owners, occupation, level of education, level of knowledge
Kuye et al.	2024	An assessment of the operationality and factors influencing the effectiveness of rabies surveillance in Gombe State, Nigeria	Qualitative	Social Sciences	Nigeria	Region	Current state of operationality of the rabies surveillance system	Dog	Rabies	Routine	Surveillance	Regional Disease Surveillance Systems Enhancement (REDISSE)	Health workers	Nigeria, the most populous African country, needs rapid disease control actions and commitments to achieve the goal of eliminating dog-mediated rabies by 2030	N.A	Inadequate knowledge about the disease, traditional behaviors and beliefs, traditional healers deterring dog bite victims from seeking care, victim's ability to report cases promptly, staff motivation	Government neglect, allocation of limited resources to high-risk areas, insufficient funding for surveillance activities,	Cost of vaccination	Inadequate remuneration of staff, staff shortages, inadequate remuneration and incentives, poor logistics and infrastructure, need for retraining, awareness raising and dissemination of up-to-date information to staff,inefficiencies in the data generation process	Lack of adequate quarantine facilities to isolate dogs
Lakew et al.	2024	Assessing the feasibility of test-and-cull and test-and-segregation approaches for the control of high-prevalence bovine tuberculosis in Ethiopian intensive dairy farms	Quantitative	Economics	Ethiopia	Farms	To assess the effectiveness and feasibility of implementing test-and-cull and test-and-segregation approaches	Cattle	Bovine tuberculosis	Routine	Control and surveillance	The tuberculin skin test (TST) and intradermal test (SIT) and comparative cervical test (CCT)	Farms and public authorities	Despite bTB being a top-priority livestock and zoonotic disease in Ethiopia, a national strategy for its control has not yet been developed and implemented	Urgent need for the exploration of alternative approaches including TSg and or vaccination to mitigate within herd transmission and enable implementation of bTB control			Costs of measures, economic viability		Farm and herd structure
Lankester et al.	2024	Performance Pay Increases Dog Vaccinations to Reduce Human Rabies	Quantitative	Economics	Tanzania	Local	Evidence for cost effectiveness in the context of rabies management	Dog	Rabies	Routine	Vaccination	Mass dog vaccination campaign	Vaccination coordinators	N.A	The findings suggest pay-for-performance can improve the effectiveness of rural development projects such as mass immunization events			Fixed payment system increases the number of dog vaccinations, incentives for vaccination coordinators increase the number of dogs vaccinated in clinics	Tools for staff to carry out their tasks
Layessa et al.	2024	Assessing farmers’ willingness to pay for FMD vaccines and factors influencing payment: a contingent valuation study in central Oromia, Ethiopia	Qualitative and quantitative	Economics	Ethiopia	Region	To assess farmers’ WTP for FMD vaccines and identify factors influencing their WTP	Livestock	FMD	Routine	Vaccination	N.A	Farmers	There is a lack of comprehensive understanding regarding farmers’ willingness to invest in FMD vaccines	High computed willingness to pay, which can be considered an advantage in the foot and mouth disease vaccination program in central Oromia			Willingness to pay for vaccine influenced by primary livelihood, animal farming for profit, and disease perception score
Leblanc et al.	2024	Mixed methods to evaluate knowledge, attitudes and practices (KAP) towards rabies in central and remote communities of Moramanga district, Madagascar	Qualitative and quantitative	Social Sciences	Madagascar	Region	Quantitative approach on knowledge and practices towards rabies in households	Dog	Rabies	Routine	Vaccination	Rabies elimination programs	Dog owners	No national awareness campaign has been set up in the last decade	To reach dog vaccination coverage goals, the center-piece of rabies elimination strategies, awareness campaigns must be combined with free-of-charge mass dog vaccination	Perceptions on inability to vaccinate dogs, dogs are rarely vaccinated in rural areas, did not know it was possible to vaccinate dogs or did not think it was useful, dog/human relationships	Lack of funds to pay for the vaccine	Costs of vaccination	Time constraints	Distance to a veterinarian
Loeillot et al.	2025	Assessing the adoption of biosecurity measures among extensive livestock producers: a case study in the free-range pig sector of Corsica	Qualitative and quantitative	Social sciences and economics	France	Region	Assess and compare the relevance of different methodological approaches to explore the preference of free-range pig farmers	Pig	Infectious diseases	Routine	Biosecurity	Regional Porcine Sanitary Plan	Farmers	There is a lack of reliable tools to predict farmers’ individual decision to adopt biosecurity measures on the basis of their characteristics	N.A	Experience	Cost coverage through state subsidies, degree of trust, choices given to farmers	Implementation costs	Relationships between farmers and their veterinarians
Maichomo et al.	2024	Status on use and delivery of foot and mouth and newcastle vaccines in Kenya	Qualitative and quantitative	Social Sciences	Kenya	Region	Highlight challenges encountered in vaccine delivery that would inform appropriate interventions to enhance vaccine adoption	Livestock	FMD and Newcastle disease	Routine	Vaccination	N.A	Animal health service providers and farmers	Challenges in accessing quality vaccines constrain vaccination programs for important livestock diseases	The study recommends innovative vaccine delivery processes including product authentication and traceability along the supply chain	Lack of awareness about the use of vaccines			Unreliable supply, stock shortages, mismatch between available formats and market needs, inadequate pricing, presence of counterfeit products
Mamun et al.	2024	Knowledge, attitudes and practices regarding zoonotic diseases among cat and dog owners in Bangladesh	Qualitative	Social Sciences	Bangladesh	Region	Insights from pet owners on their knowledge, attitudes, practices, and risks related to zoonotic diseases	Pets	Zoonosis	Routine	Prevention and biosecurity	N.A	Pet owners	N.A	It is crucial to implement focused educational initiatives and preventative measures	Education, occupation, geographic location, knowledge levels
Mashinagu et al.	2024	Challenges of Controlling Foot-and-Mouth Disease in Pastoral Settings in Africa	Qualitative	Social sciences and epidemiology	Africa	National	FMD control challenges related to the highly diversified pastoral communitie	Livestock	FMD	Routine	Control and prevention	N.A	Farmers and public authorities	FMD is endemic in Africa	Provoke discussion to improve the strategies and approaches for regional FMD control	Lack of adequate knowledge and commitment in record keeping, lack of immediate perceptible benefits	Cooperation between countries		Flexibility, commitment, time required, limited availability of vaccines, vaccination and monitoring, multi-sectoral information sharing	Communities live in isolated, dispersed, remote, poor infrastructure and underdeveloped areas, inaccessibility of livestock for monitoring, animal movements
McClaughlin et al.	2024	UK flockdown: A survey of smallscale poultry keepers and their understanding of governmental guidance on highly pathogenic avian influenza (HPAI)	Qualitative	Social Sciences	UK	National	Small-scale poultry keepers’ understanding and responses in relation to HPAI biosecurity measures and vaccination	Poultry	Avian influenza	Crisis	Biosecurity, culling, and vaccination	News measures	Farmers	Current HPAI outbreak in the United Kingdom	GAPS in understanding and assumptions that may be detrimental to the control and potential elimination of avian influenza	Animal welfare concerns, lack of understanding of measures, lack of trust in authorities, willingness	Lack of suitability for livestock context, problems in communicating information, improving accessibility of information	Expenses	Shortages of manpower or resources, short notice of housing order, poor weather conditions
Misapa et al.	2024	Rabies Realities: Navigating Barriers to Rabies Control in Rural Zambia-A Case Study of Manyinga and Mwansabombwe Districts	Qualitative	Social Sciences	Zambia	Region	Identify barriers to rabies prevention and control	Dog	Rabies	Routine	Prevention and control	Vaccination programs, law for dog management	Dog owners and health workers	Scope of coverage of vaccination remains wanting in the country, with the number of notified dog bite cases rising	Sanitary	Risky community practices (culling of dogs)	Unavailability of PEP	Desire for free vaccination, cost of access to PEP	Lack of staff and resources, challenges related to handling and controlling dogs resulting in limited presentation of dogs to vaccination campaigns	Dog control law presents challenges: registration of dogs and control of movements, lack of fencing in homes, absence of laboratories and head offices for testing
Moragas-Fernández et al.	2024	Public debate on bovine tuberculosis eradication: Topics and metaphors in the trans-Pyrenees region (Spain and France) 2018–2020	Qualitative and quantitative	Social sciences and epidemiology	France and Spain	Region	Analysis of information in social medias about tuberculosis	Cattle	Bovine tuberculosis	Routine	Prevention	Social medias	Stakeholders	Management of bovine tuberculosis (bTB) is a controversial issue due to the different positions of stakeholders regarding diagnosis and treatment	Sanitary and social		Diffusion of information on social medias, communication between stakeholders
Morin et al.	2024	Vaccination protocols in Québec dairy herds	Qualitative and quantitative	Social Sciences	Canada	Region	Describe the vaccination standard operating procedures (SOP) elaborated by veterinarians with their dairy clients	Cattle	Infectious diseases	Routine	Vaccination	Vaccination standard operating procedures (SOP)	Vets and farmers	No mandatory vaccination program for dairy cattle currently exists in Canada	Predominant influence of veterinarians in vaccination decision-making	Producers' misconceptions about vaccination, access to pastures in relation to the belief that animals with access to pastures are healthier, veterinarians' behavior				Herd characteristics, biosecurity level, financial objectives, type of production (organic vs. conventional), type of production (organic vs. conventional)
Mshelbwala et al.	2024	Factors influencing canine rabies vaccination among dog-owning households in Nigeria	Qualitative and quantitative	Social Sciences	Nigeria	Region	Variation in rabies knowledge among Nigerian dog owners, dog ownership practices, and identifies sociodemographic factors associated with vaccination	Dog	Rabies	Routine	Vaccination	N.A	Dog owners	Reports across Nigeria suggest that rabies vaccination is suboptimal despite ongoing outbreaks	Need to enhance rabies knowledge, tailor vaccination campaigns to specific demographics, address financial and access barriers, and combat hesitancy	Latent understanding, education levels, public vs. private sector employment, place of residence, single vs. multiple dog ownership, dog training, lack of dog confinement, preference for contemporary vs. traditional treatment, perceptions of the vaccine		Cost of vaccination	Language barriers	Access to vaccination sites
Mshelbwala et al.	2024	Insights into canine rabies vaccination Disparities in Sierra Leone: A cross-sectional household study	Qualitative and quantitative	Social Sciences	Sierra Leone	Region	Describe dog ownership practices, model the factors associated with canine vaccination	Dog	Rabies	Routine	Vaccination	National strategic plan for rabies prevention and control	Dog owners	Absence of evidence regarding dog characteristics, including access to vaccine, factors influencing vaccination, and locations with low vaccination rates	Critical need for public outreach and education, improved vaccination rates, increased accessibility to veterinary services, and targeted interventions	Employment as civil servants vs. private sector workers/artisans, preference for contemporary vs. traditional treatment, owning one dog vs. several dogs, providing care with meals vs. freedom of movement for dogs, latent understanding				Confinement of dogs vs. freedom, residence in an area with a veterinary facility, place of residence, access to vaccination sites complicated for residents of rural areas
Nyokabi et al.	2024	Exploring veterinary students’ awareness and perception of zoonoses risks, infection control practices, and biosecurity measures in Ethiopia	Qualitative	Social Sciences	Ethiopia	National	Explore the knowledge of veterinary students	All species	Zoonosis	Routine	Biosecurity	N.A	Vet students	N.A	Sanitary	Low student perceptions of implementing biosecurity measures			Bias in veterinary student training, difficulty accessing information, limited clinical skills, practices, diagnostics
Nyokabi et al.	2024	The role of syndromic knowledge in Ethiopian veterinarians’ treatment of cattle	Qualitative	Social Sciences	Ethiopia	National	Explore veterinarians’ knowledge of common animal diseases, their treatment practices, the cost of treatment, their use of personal biosecurity	Cattle	Infectious diseases	Routine	Biosecurity and prevention	Government-funded animal health systems	Vets	Availability, accessibility, and quality of animal health services is still a major challenge in Ethiopia	Need for increased funding for continuous training, improved access to animal health-related information, and investment in infrastructure	Purchase of medications by farmers without consulting veterinarians	Low budget allocation, long bureaucratic procurement process	Purchase of overly expensive medications, expensive and inaccessible quality medications	No supplies of equipment (gloves, syringes, other PPE), lack of medications, lack of laboratory equipment, reagents, and diagnostic materials, lack of diagnostic skills of veterinarians, shortage of manpower, absence of laboratory	Lack of space in veterinary clinics for crisis management
Onidje et al.	2024	Assessment of farm size, gender dynamics, and biosecurity practices in the incidence of Newcastle disease and Avian Influenza in indigenous chicken and Guinea fowl smallholder farms in Northern Benin	Qualitative	Social Sciences	Benin	Region	Assess the association between the poultry farms size and the gender, the current biosecurity practices	Poultry	Newcastle disease and avian influenza	Routine	Biosecurity	N.A	Farmers	Traditional and extensive nature of indigenous poultry farming	Necessity for enhanced biosecurity measures and veterinary services to control diseases	Gender, and experience of disease
Pesciaroli et al.	2025	Modelling the Spread of Foot and Mouth Disease in Different Livestock Settings in Italy to Assess the Cost Effectiveness of Potential Control Strategies	Modelisation	Economics	Italy	Region	Cost of control strategies was assessed with the aim of providing decision makers with the relevant information necessary to develop a contingency plan	Livestock	FMD	Routine	Stamping-out, culling, vaccination	Densely Populated Livestock Areas (DPLAs)	Public authorities	N.A	Evidence for Competent Authorities to design a contingency plan and adopt the most cost-effective FMD control strategy			Costs of interventions
Qui et al.	2024	Factors affecting highly pathogenic avian influenza vaccination practices at poultry farms in Tra Vinh, Vietnam	Qualitative and quantitative	Social Sciences	Vietnam	Region	Determine the socioeconomic status and poultry production characteristics of farms	Poultry	Avian influenza	Routine	Vaccination	N.A	Farmers	N.A	Sanitary	Number of members in the household, participation in training, domestic consumption vs. sale of meat, administration of the first dose				Number of poultry
Qui et al.	2024	The awareness and behaviour’s farmer towards highly pathogenic avian influenza prevention in Tra Vinh, Vietnam	Qualitative and quantitative	Social Sciences	Vietnam	Region	Evaluate social profiles, poultry production behaviours, and the interaction between so_x0002_cial profiles, poultry production behaviours, and farmers’ awareness	Poultry	Avian influenza	Routine	Prevention and biosecurity	N.A	Farmers	N.A	Sanitary	Occupation, education level, participation in training, and income
Qui et al.	2024	Knowledge and perception of small-scale farmers on highly pathogenic avian influenza prevention	Qualitative	Social Sciences	Vietnam	Region	Determine farmers’ knowledge and perceptions about HPAI, thus, analyse the effect of social economic status and raising characteristics on knowledge and perception of farmers	Poultry	Avian influenza	Routine	Prevention	N.A	Farmers	N.A	Sanitary	Gender, species of poultry raised, income, water source
Rajala et al.	2024	Enhancing infection control practices and biosecurity plans on Swedish pig farms: insights, challenges, and strategies	Qualitative	Social Sciences and Economics	Sweden	National	Assess the current sentiments and actions of farmers six months post-outbreak	Pig	African swine fever	Routine	Biosecurity	New infection control certification programme for pig herds called "SSB ASF"	Farmers	Post-outbreak	Sanitary and economic		Proposed measures not adapted to farmers and not feasible	Cost too high, need for financial support	Lack of time to meet with veterinarian
Rajoromanana et al.	2024	Dog ecology and rabies control including canine vaccination coverage: Impacts from a survey in Madagascar	Qualitative	Social Sciences	Madagascar	Local	Understand the dog ecology including rabies vaccination coverage and to conduct a survey in dog owning households assessing knowledge and practices	Dog	Rabies	Routine	Vaccination	N.A	Dog owners and vets	N.A	Sanitary			Financial constraints	Vaccines limited in terms of availability and cost, no marking of animals	Lack of geographical access to veterinary care
Rykala et al.	2025	Vaccination Status of Horses in Poland Based on an Internet Survey of the Horse Owners	Qualitative	Social Sciences	Poland	National	Evaluate the vaccination status of Polish horses against infectious diseases	Equine	Infectious diseases	Routine	Vaccination	Mandatory vaccination of influenza	Horse owners	Vaccinations are voluntary and primarily the responsibility of horse owners, with mandatory influenza vaccinations limited to sport horses	Need for targeted educational efforts and policy interventions to improve the epizootiological status	Potential complications of vaccination, need to remember upcoming vaccination dates, concerns about potential adverse effects	Mandatory regulations,	Vaccination costs	Scheduling veterinary visits, frequency of vaccinations, limited vaccine availability
Sambo et al	2024	Understanding and overcoming geographical barriers for scaling up dog vaccinations against rabies	Qualitative and quantitative	Social Sciences and epidemiology	Tanzania	Region	Assessing spatial heterogeneity and geographical determinants of dog vaccination campaign completeness and vaccination coverage	Dog	Rabies	Routine	Vaccination	Vaccination campaign	Dog owners	N.A	Sanitary	Place of residence, poverty index, vaccination experience				Area and altitude
Sanni et al.	2024	Non-typhoidal Salmonella in Nigeria: do outcomes of ‘multisectoral’ surveillance, treatment and control justify the intervention costs?	Quantitative	Economics	Nigeria	National	To evaluate whether a One Health intervention against NTS is beneficial or not	Poultry	Salmonellosis	Crisis	Surveillance	Surveillance program, Outbreak Costing Tool	Public authorities	All-year-round outbreak of NTS in Nigeria in 2020	Sanitary and economic			Cost of labor, laboratory support, travel and transportation costs, cost of monitoring program
Shekhawat et al.	2024	A COMPREHENSIVE STUDY ON THE MANAGEMENT OF AVIAN INFLUENZA OUTBREAKS IN POULTRY FARMS: PERSPECTIVES OF VETERINARY PRACTITIONERS IN RAJASTHAN	Qualitative	Social Sciences	India	Local	Perspectives of veterinary practitioners	Poultry	Avian influenza	Routine	Biosecurity and control	N.A	Vets	Multi stakeholders involvment in disease monitoring	Sanitary	Lack of awareness among poultry farmers, difficulty in conveying risks to poultry farmers, resistance from poultry farmers to adopt biosecurity	Insufficient government support and resources, inadequate biosecurity measures, limited access to up-to dare research and guidelines, lack of training, challenges in coordination with others stakeolders, lack of effective communication channels, language barriers, lack of standardized biosecurity guidelines, need for continuous monitoring and enforcement	Cost constraints in implementing biosecurity	Difficulty in early detection, challenges in interpreting diagnostic test results
Sheppard et al.	2020	Instructional Crisis Communication for an Industry: Model and Anti-Model Biosecurity Standar Anti-Model Biosecurity Standards for the Pr ds for the Prevention and Contr ention and Control of Highly Pathogenic Avian Influenza	Qualitative	Social sciences	USA	National	Examined the instructional communication used by state and national responders to promote effective biosecurity	Poultry	Avian influenza	Crisis	Biosecurity	Communication plan	Farmers and public authorities	Recent outbreaks of HPAI	Sanitary		Communication between stakeholders, clear and comprehensive communication by stakeholders, compensation, flow of responsibility, prioritization of biosecurity, social support networks, site-specific planning, local response, accessible biosecurity, compensation to producers		Credibility and effectiveness of responders, poor example set by managers, lack of personal responsibility
Singh et al.	2023	Role of Infrastructure and Operation in Disease Prevalence in Dairy Farms: Groundwork for Disease Prevention-Based Antibiotic Stewardship	Qualitative and quantitative	Epidemiology	India	Region	Prevention based approach to minimize consumption of antibiotics	Cattle	Infectious diseases	Routine	Biosecurity and prevention	N.A	Farmers and public authorities	Poor acceess to veterinary care and has yet succeeded in implementing policies to prevent misuse of antibiotics	Sanitary	Lack of knowledge, tretament based on personnal experience	Lack of communication on vaccination campaign, need for better access to veterinary services	Low willingness to pay for healthcare, costs of interventions	Lack of qualified veterinay personal
Snow et al.	2024	Comparing efficiencies of population control methods for responding to introductions of transboundary animal diseases in wild pigs	Quantitative	Economics	USA	Region	Compare the time and costs required for the four common methods of culling wild pigs	Wild pigs	Transboundary diseases	Crisis	Control	Methods of culling wild pigs (aerial operations, trapping, toxic baiting, and ground shooting)	Public authorities	Context of an emergency response to a TAD introduction such as ASFv	Economic			Costs of interventions
Stanojevic et al.	2015	Simulation of a classical swine fever outbreak in rural areas of the Republic of Serbia	Modelisation	Economics	Serbia	Country	Cost of control strategies	Pig	Classical swine fever	Routine	Biosecurity, vaccination, surveillance and culling	Bioeconomic model	Farmers and public authorities	NA	Economic				Good governance of veterinary services and appropriate collaboration within the veterinary profession with active participation of pig owners and traders facilitate application
Subedi et al.	2025	Zoonotic diseases awareness and food safety practices among livestock farmers in Nepal	Qualitative	Social sciences	Nepal	Local	KAP	Cattle, Buffalo, Sheep/Goat, pig, poultry, dog, cat	Zoonotic diseases	Routine	Prevention, biosecurity	Questionnaire	General public	NA	NA	Education level, secondary education are linked to better application of the prevention and containment practices ; History of illness is linked to good practice (persistence of bad practices)	Local community reinforcement effect: there are areas where control measures are much better applied on average by everyone
Tazawa et al.	2024	Outcomes of a Short-Duration, Large-Scale Canine Rabies Vaccination Campaign in Central Cambodia	Quantitative	Public health	Cambodia	Local	Vaccination plan	Dog	Rabies	Routine	Vaccination	Vaccination campaign	General public and public authorities	NA	NA		Social media are not always the best way to reach audience, and should be used coinjointly with diret infomation methods		Short-duration MDV campaigns have many benefits, which were leveraged during the successful elimination of dog rabies : access to large temporary workforces in the form of volunteers or seconded government staff, as well as the potential to achieve massive public and political engagement through a concentrated awareness campaign		Post-vaccination survey are essential to improve the campaign through feeback
Thichumpa et al.	2024	Study of dog population dynamics and rabies awareness in Thailand using a school‐based participatory research approach	Quantitative and qualitative	Epidemiology	Thailand	Local	Vaccination plan	Dog	Rabies	Routine	Vaccination	Vaccination campaign	Students	NA	NA	Better follow-up of individuals if they have been made aware of the importance of health and disease surveillance at school
Toson et al.	2024	Farmers’ Biosecurity Awareness in Small-Scale Alpine Dairy Farms and the Crucial Role of Veterinarians	Qualitative	Social sciences	Italy	Local	Implementation of biosecurity measures	Cattle	Infectious diseases, AMR	Routine	Biosecurity	Questionnaire	Farmers	NA	NA	Some farmers stated that they will adopt preventive measures only if they are effective on other farms, most of them are willing to adopt additional measures under the recommendations of a veterinarian		Prevention measures are easier to implement when they reduce regular maintenance costs for the farmer
Truong et al.	2024	Rabies control costs at the provincial level: Who should pay more, the community or the government?	Modelisation	Economics	Vietnam	Country	Cost of control strategies	Dog, cat, human	Rabies	Routine	Vaccination	Bioeconomic model	General public	NA	NA			Preventing diseases in animals is less expensive than treating people after exposure	To improve the cost-efficiency of the program, management of bite cases in human should be integrated to the mass vaccination plan (a One Health approach that involves follow-up in the field by veterinary authorities)
Ukita et al.	2024	Identifying Effective Biosecurity Measures for Preventing the Introduction of Classical Swine Fever in Pig Farms in Japan: Under the Condition of Absence/Presence of Observable Infected Wild Boar	Modelisation	Epidemiology	Japan	Local	Identify the most successful biosecurity measures during the 2018 outbreak, before the vaccination campaign	Pig, wild boar	Classical swine fever	Routine	Biosecurity	Questionnaire, model	Farmers	NA	NA				In periods when there is no epidemic, the effects of certain measures are not visible and they are therefore more difficult to implement : the implementation of those measures is worth being prioritized
Wallace, Müller	2024	Challenges and opportunities for the next miles in global rabies control	Technical review	Public health	Worldwide	Worldwide	Eradication of rabies	Dog, wildlife	Rabies	Routine	Vaccination, surveillance, diagnostic	NA	WOAH	NA	NA		Political tensions make cross-regional cooperation difficult			Challenges to scaling up vaccination to meet necessary levels without increased support for critical veterinary infrastructure. Very few rabies-endemic countries have the infrastructural capacity to rely on their surveillance systems to inform rabies management actions. Many countries are relying on centralised national laboratories or external agencies as their only diagnostic services. Oral rab…
Walwa Walwa et al.	2024	Factors associated with poor compliance to rabies post-exposure prophylaxis among dog bite victims in Maswa District in Tanzania: a cross-sectional study	Qualitative	Public health	Tanzania	Local	Post-exposure prophylaxis in human case among dog bite victims	Human	Rabies	Routine	PEP	Cross-sectionnal study	General public	NA	NA	Occupation, place of residence, cost of healthcare, utilization of herbal medicine (often influenced by cultural and societal norms), engagement in agricultural activities, PEP availability in healthcare facilities, incidents involving biting animals public health policies, religious beliefs, and proximity from one's residence to the healthcare facility
White, Flynn	2024	Survey of state animal health officials reveals lack of personnel and resources to manage equine infectious disease outbreaks	Qualitative	Public health	Worldwide	Worldwide	Assess the challenges faced by state animal health official when managing equine disease outbreaks	Horse	Equine diseases	Outbreak	Biosecurity, quarantine, surveillance	Questionnaire	State animal health officials	NA	NA		Rumors in the equine community and a lack of understanding about disease risk are the top challenges when managing a disease outbreak		Practitioner and owner reluctances to report diseases may stem from concerns related to potential disease control measures disrupting facility or event activity
Wilson et al.	2024	It’s time to apply outbreak response best practices to avian influenza: A national call to action	Call to action	Public health	Canada	Country	Adherence to established guidelines	Poultry	High Pathogenicity Avian Influenza	Outbreak	Biosecurity, diagnostic, surveillance	Review	Public authorities	NA	NA				The leadership team is almost invariably the key element that distinguishes success from failure. There is no place in a serious outbreak response for public relations campaigns designed to create the impression of effectiveness when it does not exist	Strong, independent national expert leadership team is effective to manage a control strategy
Wilson et al.	2024	Rabies postexposure prophylaxis protocol option for unvaccinated domestic animals, Texas: 2010–2019	Quantitative	Epidemiology	USA: Texas	Country	Failed protocol between 2010-2019	Domestic animals	Rabies	Routine	Vaccination, PEP	Cross-sectionnal study	Public authorities	NA	NA		Unadequation between manufacturer’s recommendation for the vaccination and local legislation
Woodroffe et al.	2024	Farmer-led badger vaccination in Cornwall: Epidemiological patterns and social perspectives	Quantitative	Public health	United Kingdom	Local	Vaccination protocol to avoid culing	Badger	Bovine tuberculosis	Outbreak	Vaccination vs culling	Sampling	Farmers, conservationists, scientists	NA	NA	If there is no proof of efficacy, vaccination may be discredited by farmers. Culling has a bad reputation among the general public and is detrimental to conservation efforts
Zhang, Lu	2024	The impact of epidemic experiences on biosecurity behavior of pig farmers: an analysis based on protection motivation theory	Quantitative and qualitative	Social sciences	China	Country	Protection motivation theory (PMT) on biosecurity measures	Pig	All causes	Routine	Biosecurity	Questionnaire, sampling	Farmers	NA	NA	Education appears to have a positive impact on biosecurity behavior. Households where important decisions are made jointly implement more biosecurity measures. When farmers are older, they tend to limit themselves to simple and less labor-intensive tasks. And their thinking is more conservative, which means they are unwilling to adopt biosecurity measures. The longer the farming experience, the l…				Farmers with larger production bases are willing to adopt more biosecurity measures. Epidemic experiences significantly promote farmers to implement biosecurity measures
